# Supplementary material for: Proteomics of Secretory and Endocytic Organelles in Giardia lamblia
Source: PLoS One. 2014 Apr 14;9(4):e94089. doi: 10.1371/journal.pone.0094089 (PMC3986054; doi:10.1371/journal.pone.0094089)
Supplement: Table S1 — Protein identification by mass spectrometry. Raw data exported from proteome software (Scaffold version 3.0). Identification probabilities, quantification values, and number of unique peptides (worksheets 1–3) are indicated for all detected proteins. For each of the 1281 proteins identified, the following information is provided: Product description (column B) and GeneID (column C) according to the G. lamblia genome database (GiardiaDB), molecular weight (column D), and the T-test scores (column E). For ESV-enriched fractions (E1-E3, columns F-H) and PV-enriched fractions (P1-P3, columns I-K) the protein probabilities (first worksheet), the quantitative values (second worksheet) and the number of unique peptides (third worksheet) are indicated. (XLS) [file pone.0094089.s006.xls]

## Sheet: probability
	Table S1: Protein identification by mass spectrometry
	Raw data exported from proteome software Scaffold version 3.0
	Displaying: Protein Identification Probability
	1281 identified proteins				Displaying: Protein Identification Probability
					ESV-enriched fractions (triplicates)			PV-enriched fractions (triplicates)
#	Protein description	Accession Number	Molecular Weight	T-Test (P-Value)	E3	E2	E1	P3	P2	P1
END OF FILE1	| organism=Giardia_lamblia_ATCC_50803 | product=Axoneme-associated protein GASP-180 | location=CH991768:746167-750924(+) | length=1585	gb|GL50803_137716	175 kDa	0 % (0.16)	1	1	1	1	1	1
2	| organism=Giardia_lamblia_ATCC_50803 | product=Arginine deiminase | location=CH991767:992691-994433(+) | length=580	gb|GL50803_112103	64 kDa	0 % (0.72)	1	1	1	1	1	1
3	| organism=Giardia_lamblia_ATCC_50803 | product=Elongation factor 1-alpha | location=CH991798:40230-41558(-) | length=442	gb|GL50803_112304 (+1)	49 kDa	0 % (0.95)	1	1	1	1	1	1
4	| organism=Giardia_lamblia_ATCC_50803 | product=Pyruvate-flavodoxin oxidoreductase | location=CH991763:506685-510446(-) | length=1253	gb|GL50803_114609	139 kDa	0 % (0.53)	1	1	1	1	1	1
5	| organism=Giardia_lamblia_ATCC_50803 | product=Pyruvate, phosphate dikinase | location=CH991779:1071066-1073720(-) | length=884	gb|GL50803_9909	98 kDa	95 % (0.00042)	1	1	1	1	1	1
6	| organism=Giardia_lamblia_ATCC_50803 | product=Beta tubulin | location=CH991767:1198621-1199964(+) | length=447	gb|GL50803_101291 (+2)	50 kDa	0 % (0.14)	1	1	1	1	1	1
7	| organism=Giardia_lamblia_ATCC_50803 | product=Alpha-tubulin | location=CH991767:1515200-1516564(+) | length=454	gb|GL50803_103676 (+1)	51 kDa	95 % (0.047)	1	1	1	1	1	1
8	| organism=Giardia_lamblia_ATCC_50803 | product=Ornithine carbamoyltransferase | location=CH991782:612739-613722(+) | length=327	gb|GL50803_10311	36 kDa	0 % (0.63)	1	1	1	1	1	1
9	| organism=Giardia_lamblia_ATCC_50803 | product=Alcohol dehydrogenase | location=CH991782:1053727-1056393(+) | length=888	gb|GL50803_93358	97 kDa	0 % (0.086)	1	1	1	1	1	1
10	| organism=Giardia_lamblia_ATCC_50803 | product=Pyruvate-flavodoxin oxidoreductase | location=CH991768:351203-354802(+) | length=1199	gb|GL50803_17063	132 kDa	95 % (0.035)	1	1	1	1	1	1
11	| organism=Giardia_lamblia_ATCC_50803 | product=Dynamin | location=CH991782:336050-338248(+) | length=732	gb|GL50803_14373	80 kDa	0 % (0.49)	1	1	1	1	1	1
12	| organism=Giardia_lamblia_ATCC_50803 | product=Cytosolic HSP70 | location=CH991769:945599-947593(-) | length=664	gb|GL50803_88765	72 kDa	95 % (0.039)	1	1	1	1	1	1
13	| organism=Giardia_lamblia_ATCC_50803 | product=Glyceraldehyde 3-phosphate dehydrogenase | location=CH991817:35479-36489(-) | length=336	gb|GL50803_6687	36 kDa	0 % (0.32)	1	1	1	1	1	1
14	| organism=Giardia_lamblia_ATCC_50803 | product=Hypothetical protein | location=CH991767:1313725-1319439(-) | length=1904	gb|GL50803_9183	214 kDa	95 % (0.041)	1	1	1	1	1	1
15	| organism=Giardia_lamblia_ATCC_50803 | product=Elongation factor 2 | location=CH991764:58440-61136(-) | length=898	gb|GL50803_17570	100 kDa	0 % (0.33)	1	1	1	1	1	1
16	| organism=Giardia_lamblia_ATCC_50803 | product=NADH oxidase lateral transfer candidate | location=CH991769:952342-953796(+) | length=484	gb|GL50803_33769	53 kDa	0 % (0.33)	1	1	1	1	1	1
17	| organism=Giardia_lamblia_ATCC_50803 | product=NADP-specific glutamate dehydrogenase | location=CH991814:342465-343814(+) | length=449	gb|GL50803_21942	50 kDa	0 % (0.57)	1	1	1	1	1	1
18	| organism=Giardia_lamblia_ATCC_50803 | product=Carbamate kinase | location=CH991763:1251646-1252596(-) | length=316	gb|GL50803_16453	34 kDa	0 % (0.88)	1	1	1	1	1	1
19	Trypsin OS=Sus scrofa PE=1 SV=1	sp|P00761|TRYP_PIG (+1)	24 kDa	95 % (0.0031)	1	1	1	1	1	1
20	| organism=Giardia_lamblia_ATCC_50803 | product=Enolase | location=CH991768:965354-966691(-) | length=445	gb|GL50803_11118	48 kDa	95 % (0.028)	1	1	1	1	1	1
21	| organism=Giardia_lamblia_ATCC_50803 | product=Bip | location=CH991779:11946-13979(+) | length=677	gb|GL50803_17121	74 kDa	0 % (0.45)	1	1	1	1	1	1
22	| organism=Giardia_lamblia_ATCC_50803 | product=4-alpha-glucanotransferase, amylo-alpha-1,6-glucosidase | location=CH991767:957823-963018(-) | length=1731	gb|GL50803_10885	196 kDa	0 % (0.13)	1	1	1	1	1	1
23	| organism=Giardia_lamblia_ATCC_50803 | product=Elongation factor 1-gamma | location=CH991814:456314-457522(+) | length=402	gb|GL50803_12102	45 kDa	95 % (0.0050)	1	1	1	1	1	1
24	| organism=Giardia_lamblia_ATCC_50803 | product=Acyl-CoA synthetase | location=CH991782:1142248-1145160(+) | length=970	gb|GL50803_86511	107 kDa	0 % (0.88)	1	1	1	1	1	1
25	| organism=Giardia_lamblia_ATCC_50803 | product=Kinase, NEK | location=CH991769:163707-165254(-) | length=515	gb|GL50803_15409	57 kDa	0 % (0.14)	1	1	1	1	1	1
26	| organism=Giardia_lamblia_ATCC_50803 | product=Hypothetical protein | location=CH991767:1106175-1110134(+) | length=1319	gb|GL50803_41212	149 kDa	0 % (0.64)	1	1	1	1	1	1
27	| organism=Giardia_lamblia_ATCC_50803 | product=Coiled-coil protein | location=CH991763:66556-73383(-) | length=2275	gb|GL50803_113677	255 kDa	0 % (0.083)	1	1	1	1	1	1
28	Keratin, type II cytoskeletal 1 OS=Homo sapiens GN=KRT1 PE=1 SV=6	sp|P04264|K2C1_HUMAN	66 kDa	0 % (0.13)	1	1	1	1	1	1
29	| organism=Giardia_lamblia_ATCC_50803 | product=Fructose-bisphosphate aldolase | location=CH991782:742564-743535(+) | length=323	gb|GL50803_11043	35 kDa	0 % (0.46)	1	1	1	1	1	1
30	| organism=Giardia_lamblia_ATCC_50803 | product=Coiled-coil protein | location=CH991814:180968-185995(+) | length=1675	gb|GL50803_17249	191 kDa	0 % (0.20)	1	1	1	1	1	1
31	| organism=Giardia_lamblia_ATCC_50803 | product=Protein 21.1 | location=CH991779:26433-28793(+) | length=786	gb|GL50803_27925	88 kDa	95 % (0.014)	1	1	1	1	1	1
32	| organism=Giardia_lamblia_ATCC_50803 | product=Phosphoglycerate kinase | location=CH991769:124596-125825(+) | length=409	gb|GL50803_90872	44 kDa	0 % (0.27)	1	1	1	1	1	1
33	| organism=Giardia_lamblia_ATCC_50803 | product=Xaa-Pro dipeptidase | location=CH991769:526165-527499(-) | length=444	gb|GL50803_17327	50 kDa	95 % (0.011)	1	1	1	1	1	1
34	| organism=Giardia_lamblia_ATCC_50803 | product=Heat shock protein HSP 90-alpha | location=CH991768:486748-487878(-) | length=376	gb|GL50803_98054	43 kDa	0 % (0.62)	1	1	1	1	1	1
35	| organism=Giardia_lamblia_ATCC_50803 | product=Acetyl-CoA synthetase | location=CH991767:971361-973541(+) | length=726	gb|GL50803_13608	78 kDa	0 % (0.086)	1	1	1	1	1	1
36	| organism=Giardia_lamblia_ATCC_50803 | product=Axoneme-associated protein GASP-180 | location=CH991768:616785-619904(-) | length=1039	gb|GL50803_16745	116 kDa	0 % (0.23)	1	1	1	1	1	1
37	| organism=Giardia_lamblia_ATCC_50803 | product=Ribosomal protein L4 | location=CH991768:119847-120797(+) | length=316	gb|GL50803_17547	35 kDa	0 % (0.93)	1	1	1	1	1	1
38	| organism=Giardia_lamblia_ATCC_50803 | product=Hypothetical protein | location=CH991771:55118-56269(+) | length=383	gb|GL50803_21628	42 kDa	0 % (0.21)	1	1	1	1	1	1
39	| organism=Giardia_lamblia_ATCC_50803 | product=Coiled-coil protein | location=CH991782:1130217-1133789(+) | length=1190	gb|GL50803_10167	133 kDa	0 % (0.29)	1	1	1	1	1	1
40	| organism=Giardia_lamblia_ATCC_50803 | product=UPL-1 | location=CH991814:491680-492612(-) | length=310	gb|GL50803_9779	34 kDa	0 % (0.37)	1	1	1	1	1	1
41	| organism=Giardia_lamblia_ATCC_50803 | product=Aminoacyl-histidine dipeptidase | location=CH991767:1175570-1177144(-) | length=524	gb|GL50803_15832	57 kDa	95 % (0.043)	1	1	1	1	1	1
42	| organism=Giardia_lamblia_ATCC_50803 | product=Ribosomal protein L3 | location=CH991801:71613-72752(+) | length=379	gb|GL50803_16525	43 kDa	0 % (0.55)	1	1	1	1	1	1
43	| organism=Giardia_lamblia_ATCC_50803 | product=Alpha-1 giardin | location=CH991771:277429-278316(+) | length=295	gb|GL50803_11654 (+1)	34 kDa	0 % (0.62)	1	1	1	1	1	1
44	| organism=Giardia_lamblia_ATCC_50803 | product=Kinase, NEK-frag | location=CH991769:166205-168325(-) | length=706	gb|GL50803_15411	78 kDa	95 % (0.017)	1	1	1	1	1	1
45	| organism=Giardia_lamblia_ATCC_50803 | product=AAA family ATPase | location=CH991764:112309-114921(-) | length=870	gb|GL50803_16867	96 kDa	95 % (0.050)	1	1	1	1	1	1
46	| organism=Giardia_lamblia_ATCC_50803 | product=Protein 21.1 | location=CH991768:322650-324521(-) | length=623	gb|GL50803_17060	66 kDa	95 % (0.021)	1	1	1	1	1	1
47	| organism=Giardia_lamblia_ATCC_50803 | product=Hypothetical protein | location=CH991769:463847-465004(+) | length=385	gb|GL50803_9861	43 kDa	0 % (0.056)	1	1	1	1	1	1
48	| organism=Giardia_lamblia_ATCC_50803 | product=Malic enzyme | location=CH991767:761437-763110(+) | length=557	gb|GL50803_14285	62 kDa	95 % (0.047)	1	1	1	1	1	1
49	| organism=Giardia_lamblia_ATCC_50803 | product=Clathrin heavy chain | location=CH991779:498744-504359(+) | length=1871	gb|GL50803_102108	207 kDa	0 % (0.32)	1	1	1	1	1	1
50	| organism=Giardia_lamblia_ATCC_50803 | product=Heat shock protein HSP 90-alpha | location=CH991768:1265197-1266171(-) | length=324	gb|GL50803_13864	37 kDa	0 % (0.76)	1	1	1	1	1	1
51	| organism=Giardia_lamblia_ATCC_50803 | product=Kinase, NEK | location=CH991814:501557-504028(+) | length=823	gb|GL50803_16824	91 kDa	0 % (0.84)	1	1	1	1	1	1
52	| organism=Giardia_lamblia_ATCC_50803 | product=Translation initiation factor eIF-4A, putative | location=CH991762:138060-139235(+) | length=391	gb|GL50803_10255	43 kDa	0 % (0.32)	1	1	1	1	1	1
53	| organism=Giardia_lamblia_ATCC_50803 | product=Beta-giardin | location=CH991793:172937-173755(-) | length=272	gb|GL50803_4812	31 kDa	95 % (0.028)	1	1	1	1	1	1
54	| organism=Giardia_lamblia_ATCC_50803 | product=14-3-3 protein | location=CH991776:244368-245114(-) | length=248	gb|GL50803_6430	29 kDa	0 % (0.49)	1	1	1	1	1	1
55	| organism=Giardia_lamblia_ATCC_50803 | product=Glycerol-3-phosphate dehydrogenase | location=CH991768:476615-479950(+) | length=1111	gb|GL50803_16125	119 kDa	0 % (0.53)	1	1	1	1	1	1
56	| organism=Giardia_lamblia_ATCC_50803 | product=Gamma giardin | location=CH991782:79215-80150(-) | length=311	gb|GL50803_17230 (+1)	36 kDa	95 % (0.0057)	1	1	1	1	1	1
57	| organism=Giardia_lamblia_ATCC_50803 | product=A-type flavoprotein lateral transfer candidate | location=CH991779:1187793-1189037(-) | length=414	gb|GL50803_10358	47 kDa	0 % (0.97)	1	1	1	1	1	1
58	| organism=Giardia_lamblia_ATCC_50803 | product=Protein disulfide isomerase PDI2 | location=CH991779:1348484-1349833(+) | length=449	gb|GL50803_9413	50 kDa	95 % (0.011)	1	1	1	1	1	1
59	| organism=Giardia_lamblia_ATCC_50803 | product=Alpha-11 giardin | location=CH991761:59721-60644(-) | length=307	gb|GL50803_17153	35 kDa	0 % (0.84)	1	1	1	1	1	1
60	| organism=Giardia_lamblia_ATCC_50803 | product=Acidic ribosomal protein P0 | location=CH991761:157439-158419(-) | length=326	gb|GL50803_17054	35 kDa	95 % (0.041)	1	1	1	1	1	1
61	| organism=Giardia_lamblia_ATCC_50803 | product=Arginyl-tRNA synthetase | location=CH991767:155366-157231(+) | length=621	gb|GL50803_10521	70 kDa	0 % (0.23)	1	1	1	1	1	1
62	| organism=Giardia_lamblia_ATCC_50803 | product=Transketolase | location=CH991780:31935-34094(+) | length=719	gb|GL50803_9704	78 kDa	0 % (0.14)	1	1	1	1	1	1
63	| organism=Giardia_lamblia_ATCC_50803 | product=Stress-induced-phosphoprotein 1 | location=CH991767:1068529-1070292(+) | length=587	gb|GL50803_27310	65 kDa	0 % (0.25)	1	1	1	1	1	1
64	Keratin, type I cytoskeletal 10 OS=Homo sapiens GN=KRT10 PE=1 SV=6	sp|P13645|K1C10_HUMAN	59 kDa	0 % (0.19)	1	1	1	1	1	1
65	| organism=Giardia_lamblia_ATCC_50803 | product=Hypothetical protein | location=CH991767:1236104-1240096(-) | length=1330	gb|GL50803_101278	150 kDa	0 % (0.17)	1	1	1	1	1	1
66	| organism=Giardia_lamblia_ATCC_50803 | product=Alanine aminotransferase, putative | location=CH991782:264057-265622(+) | length=521	gb|GL50803_12150	58 kDa	0 % (0.43)	1	1	1	1	1	1
67	| organism=Giardia_lamblia_ATCC_50803 | product=Ribosomal protein L5 | location=CH991763:814604-815497(-) | length=297	gb|GL50803_17395	34 kDa	0 % (0.98)	1	1	1	1	1	1
68	| organism=Giardia_lamblia_ATCC_50803 | product=Phosphomannomutase-2 | location=CH991814:150779-152746(+) | length=655	gb|GL50803_17254	74 kDa	0 % (0.17)	1	1	1	1	1	1
69	| organism=Giardia_lamblia_ATCC_50803 | product=Alcohol dehydrogenase lateral transfer candidate | location=CH991767:1020804-1022027(-) | length=407	gb|GL50803_3593	45 kDa	0 % (0.33)	1	1	1	1	1	1
70	| organism=Giardia_lamblia_ATCC_50803 | product=Glucose-6-phosphate isomerase | location=CH991768:197131-198885(+) | length=584	gb|GL50803_9115	64 kDa	0 % (0.080)	1	1	1	1	1	1
71	| organism=Giardia_lamblia_ATCC_50803 | product=Alpha-7.2 giardin | location=CH991776:287112-288278(+) | length=388	gb|GL50803_114119	43 kDa	0 % (0.68)	1	1	1	1	1	1
72	| organism=Giardia_lamblia_ATCC_50803 | product=Peroxiredoxin 1 | location=CH991782:846630-847235(-) | length=201	gb|GL50803_14521	23 kDa	0 % (0.98)	1	1	1	1	1	1
73	Keratin, type I cytoskeletal 9 OS=Homo sapiens GN=KRT9 PE=1 SV=3	sp|P35527|K1C9_HUMAN	62 kDa	0 % (0.11)	1	1	1	1	1	1
74	| organism=Giardia_lamblia_ATCC_50803 | product=Malate dehydrogenase | location=CH991763:846743-847738(-) | length=331	gb|GL50803_3331	35 kDa	0 % (0.74)	1	1	1	1	1	1
75	| organism=Giardia_lamblia_ATCC_50803 | product=Vacuolar ATP synthase catalytic subunit A | location=CH991771:26094-28061(-) | length=655	gb|GL50803_7532	72 kDa	0 % (0.13)	1	1	1	1	1	1
76	| organism=Giardia_lamblia_ATCC_50803 | product=Hypothetical protein | location=CH991767:728950-731922(-) | length=990	gb|GL50803_16653	103 kDa	0 % (0.12)	1	1	1	1	1	1
77	| organism=Giardia_lamblia_ATCC_50803 | product=Protein 21.1 | location=CH991768:797260-800037(-) | length=925	gb|GL50803_14859	103 kDa	95 % (0.0016)	1	1	0	1	1	1
78	| organism=Giardia_lamblia_ATCC_50803 | product=Glutamate synthase | location=CH991767:423872-426604(+) | length=910	gb|GL50803_7195	98 kDa	0 % (0.24)	1	1	1	1	1	1
79	| organism=Giardia_lamblia_ATCC_50803 | product=Hypothetical protein | location=CH991767:1110208-1111368(+) | length=386	gb|GL50803_13584	44 kDa	95 % (0.012)	1	1	1	1	1	1
80	| organism=Giardia_lamblia_ATCC_50803 | product=Thioredoxin reductase | location=CH991763:938426-939370(+) | length=314	gb|GL50803_9827	34 kDa	0 % (0.94)	1	1	1	1	1	1
81	| organism=Giardia_lamblia_ATCC_50803 | product=Glycogen phosphorylase | location=CH991767:1617700-1620474(-) | length=924	gb|GL50803_6226	105 kDa	95 % (0.048)	1	1	1	1	1	1
82	| organism=Giardia_lamblia_ATCC_50803 | product=Protein 21.1 | location=CH991776:335779-336771(-) | length=330	gb|GL50803_9030	37 kDa	0 % (0.76)	1	1	1	1	1	1
83	| organism=Giardia_lamblia_ATCC_50803 | product=Hypothetical protein | location=CH991814:102718-104160(-) | length=480	gb|GL50803_94463	53 kDa	0 % (0.45)	1	1	1	1	1	1
84	| organism=Giardia_lamblia_ATCC_50803 | product=Glucokinase | location=CH991776:218180-219211(-) | length=343	gb|GL50803_8826	38 kDa	0 % (0.59)	1	1	1	1	1	1
85	| organism=Giardia_lamblia_ATCC_50803 | product=Protein disulfide isomerase PDI4 | location=CH991782:1023105-1024169(-) | length=354	gb|GL50803_103713	40 kDa	95 % (0.0024)	1	1	1	1	1	1
86	| organism=Giardia_lamblia_ATCC_50803 | product=Ribosomal protein S3a | location=CH991776:63212-63958(-) | length=248	gb|GL50803_16265 (+1)	28 kDa	0 % (0.10)	1	1	1	1	1	1
87	| organism=Giardia_lamblia_ATCC_50803 | product=Ribosomal protein S4 | location=CH991814:318345-319151(+) | length=268	gb|GL50803_11359	30 kDa	0 % (0.78)	1	1	1	1	1	1
88	| organism=Giardia_lamblia_ATCC_50803 | product=Pyrophosphate-fructose 6-phosphate 1-phosphotransferase alpha subunit | location=CH991767:637550-639184(+) | length=544	gb|GL50803_14993	60 kDa	95 % (0.048)	1	1	1	1	1	1
89	| organism=Giardia_lamblia_ATCC_50803 | product=Threonine dehydratase lateral transfer candidate | location=CH991814:460208-463021(+) | length=937	gb|GL50803_12108	104 kDa	95 % (0.048)	1	1	1	1	1	1
90	| organism=Giardia_lamblia_ATCC_50803 | product=Importin beta-3 subunit | location=CH991767:29340-32795(+) | length=1151	gb|GL50803_15106	128 kDa	0 % (0.14)	1	1	1	1	1	1
91	| organism=Giardia_lamblia_ATCC_50803 | product=Hypothetical protein | location=CH991779:54204-57989(-) | length=1261	gb|GL50803_6464	142 kDa	0 % (0.061)	1	1	1	1	1	1
92	| organism=Giardia_lamblia_ATCC_50803 | product=Vacuolar ATP synthase subunit B | location=CH991793:87325-88818(-) | length=497	gb|GL50803_12216	55 kDa	0 % (0.46)	1	1	1	1	1	1
93	| organism=Giardia_lamblia_ATCC_50803 | product=Kinase, NEK | location=CH991769:161297-163630(-) | length=777	gb|GL50803_11390	85 kDa	0 % (0.085)	1	1	1	1	1	1
94	| organism=Giardia_lamblia_ATCC_50803 | product=Ser/Thr phosphatase 2A, 65kDa reg sub A | location=CH991776:389839-391797(+) | length=652	gb|GL50803_7439	72 kDa	0 % (0.66)	1	1	1	1	1	1
95	| organism=Giardia_lamblia_ATCC_50803 | product=Ribosomal protein S6 | location=CH991762:33176-33922(-) | length=248	gb|GL50803_14620	28 kDa	0 % (0.83)	1	1	1	1	1	1
96	| organism=Giardia_lamblia_ATCC_50803 | product=Glucosamine-6-phosphate deaminase | location=CH991762:67732-68532(-) | length=266	gb|GL50803_8245	29 kDa	0 % (0.46)	1	1	1	1	1	1
97	| organism=Giardia_lamblia_ATCC_50803 | product=Beta adaptin | location=CH991767:236940-240338(+) | length=1132	gb|GL50803_21423	123 kDa	0 % (0.87)	1	1	1	1	1	1
98	| organism=Giardia_lamblia_ATCC_50803 | product=Alpha-6 giardin | location=CH991771:206812-207705(-) | length=297	gb|GL50803_14551 (+1)	33 kDa	0 % (0.53)	1	1	1	1	1	1
99	| organism=Giardia_lamblia_ATCC_50803 | product=Protein 21.1 | location=CH991793:55070-58294(+) | length=1074	gb|GL50803_17551	119 kDa	95 % (0.00064)	1	1	1	1	1	1
100	| organism=Giardia_lamblia_ATCC_50803 | product=Median body protein | location=CH991767:1249158-1251731(-) | length=857	gb|GL50803_16343 (+1)	101 kDa	95 % (0.0069)	1	1	0	1	1	1
101	| organism=Giardia_lamblia_ATCC_50803 | product=Aminoacyl-histidine dipeptidase | location=CH991776:77132-78652(+) | length=506	gb|GL50803_8407	55 kDa	95 % (0.013)	1	1	1	1	1	1
102	| organism=Giardia_lamblia_ATCC_50803 | product=Spindle pole protein, putative | location=CH991761:158759-160423(+) | length=554	gb|GL50803_17055	62 kDa	0 % (0.071)	1	1	1	1	1	1
103	| organism=Giardia_lamblia_ATCC_50803 | product=2,3-bisphosphoglycerate-independent phosphoglycerate mutase | location=CH991776:220249-222018(-) | length=589	gb|GL50803_8822	65 kDa	0 % (0.29)	1	1	1	1	1	1
104	| organism=Giardia_lamblia_ATCC_50803 | product=Delta giardin | location=CH991767:1337937-1338818(+) | length=293	gb|GL50803_86676	34 kDa	95 % (0.00020)	1	1	1	1	1	1
105	| organism=Giardia_lamblia_ATCC_50803 | product=WD-40 repeat protein family | location=CH991762:175656-176684(+) | length=342	gb|GL50803_10822	39 kDa	0 % (0.41)	1	1	1	1	1	1
106	| organism=Giardia_lamblia_ATCC_50803 | product=Acyl-CoA synthetase | location=CH991779:230763-233480(-) | length=905	gb|GL50803_16667	99 kDa	0 % (0.089)	1	1	1	1	1	1
107	| organism=Giardia_lamblia_ATCC_50803 | product=Spindle pole protein, putative | location=CH991769:949257-952244(+) | length=995	gb|GL50803_7031	109 kDa	0 % (0.55)	1	1	1	1	1	1
108	| organism=Giardia_lamblia_ATCC_50803 | product=Vacuolar protein sorting 35 | location=CH991768:901899-904196(+) | length=765	gb|GL50803_23833	88 kDa	0 % (0.16)	1	1	1	1	1	1
109	| organism=Giardia_lamblia_ATCC_50803 | product=Axoneme-associated protein GASP-180 | location=CH991768:999442-1005816(+) | length=2124	gb|GL50803_13475	236 kDa	0 % (0.55)	1	1	1	1	1	1
110	gi|1346345|sp|P04259| K2CB_HUMAN KERATIN, TYPE II CYTOSKELETAL 6B (CYT	zz|ZZ_FGCZCont0173|	60 kDa	0 % (0.75)	1	1	1	1	1	1
111	| organism=Giardia_lamblia_ATCC_50803 | product=Ribosomal protein S2 | location=CH991767:1639924-1640652(+) | length=242	gb|GL50803_8118	27 kDa	0 % (0.17)	1	1	1	1	1	1
112	| organism=Giardia_lamblia_ATCC_50803 | product=Aspartate aminotransferase, cytoplasmic | location=CH991782:413326-414609(+) | length=427	gb|GL50803_91056	48 kDa	0 % (0.55)	1	1	1	1	1	1
113	| organism=Giardia_lamblia_ATCC_50803 | product=Alcohol dehydrogenase 3 lateral transfer candidate | location=CH991771:118315-119541(+) | length=408	gb|GL50803_3861	45 kDa	0 % (0.12)	1	1	1	1	1	1
114	sp|K22E_HUMAN|	zz|ZZ_FGCZCont0146|	66 kDa	0 % (0.23)	1	1	1	1	1	1
115	| organism=Giardia_lamblia_ATCC_50803 | product=Coiled-coil protein | location=CH991767:452286-457343(+) | length=1685	gb|GL50803_15591	186 kDa	95 % (0.0053)	1	1	1	1	1	1
116	| organism=Giardia_lamblia_ATCC_50803 | product=Hypothetical protein | location=CH991767:365468-366571(-) | length=367	gb|GL50803_13272	40 kDa	0 % (0.095)	1	1	1	1	1	1
117	| organism=Giardia_lamblia_ATCC_50803 | product=Hypothetical protein | location=CH991763:392068-393012(+) | length=314	gb|GL50803_17400	35 kDa	95 % (0.012)	1	1	1	1	1	1
118	| organism=Giardia_lamblia_ATCC_50803 | product=Kinase, NEK | location=CH991782:72499-74451(+) | length=650	gb|GL50803_113553	72 kDa	0 % (0.58)	1	1	1	1	1	1
119	| organism=Giardia_lamblia_ATCC_50803 | product=Kinase, CMGC MAPK | location=CH991776:54541-55623(-) | length=360	gb|GL50803_22850	41 kDa	0 % (0.066)	1	1	1	1	1	1
120	| organism=Giardia_lamblia_ATCC_50803 | product=Kinase, NEK | location=CH991782:869412-870542(+) | length=376	gb|GL50803_95593	42 kDa	0 % (0.59)	1	1	1	1	1	1
121	| organism=Giardia_lamblia_ATCC_50803 | product=Heat-shock protein, putative | location=CH991779:1156751-1159288(+) | length=845	gb|GL50803_16412	95 kDa	0 % (0.080)	1	1	1	1	1	1
122	| organism=Giardia_lamblia_ATCC_50803 | product=Leucine-rich repeat protein 1 virus receptor protein | location=CH991763:967045-969294(-) | length=749	gb|GL50803_5795	85 kDa	0 % (0.44)	1	1	1	1	1	1
123	| organism=Giardia_lamblia_ATCC_50803 | product=Ribosomal protein SA | location=CH991767:817923-818660(-) | length=245	gb|GL50803_7766 (+1)	28 kDa	0 % (0.12)	1	1	1	1	1	1
124	| organism=Giardia_lamblia_ATCC_50803 | product=Long chain fatty acid CoA ligase, putative | location=CH991768:1115069-1117345(+) | length=758	gb|GL50803_113892	85 kDa	0 % (0.35)	1	1	1	1	1	1
125	| organism=Giardia_lamblia_ATCC_50803 | product=Pyruvate kinase | location=CH991779:110312-111973(-) | length=553	gb|GL50803_17143	61 kDa	0 % (0.40)	1	1	1	1	1	1
126	| organism=Giardia_lamblia_ATCC_50803 | product=Aldose reductase | location=CH991769:133280-134221(-) | length=313	gb|GL50803_7260	35 kDa	0 % (0.92)	1	1	1	1	1	1
127	| organism=Giardia_lamblia_ATCC_50803 | product=Polyadenylate-binding protein, putative | location=CH991769:615367-616695(+) | length=442	gb|GL50803_5942	50 kDa	0 % (0.057)	1	1	1	1	1	1
128	| organism=Giardia_lamblia_ATCC_50803 | product=Kinase, CAMK CAMKL | location=CH991767:361765-362976(-) | length=403	gb|GL50803_16235	46 kDa	0 % (0.22)	1	1	1	1	1	1
129	| organism=Giardia_lamblia_ATCC_50803 | product=Alpha-3 giardin | location=CH991768:151333-152223(+) | length=296	gb|GL50803_11683 (+1)	33 kDa	95 % (0.020)	1	1	1	1	1	1
130	| organism=Giardia_lamblia_ATCC_50803 | product=Mu adaptin | location=CH991768:620038-621342(-) | length=434	gb|GL50803_8917	48 kDa	0 % (0.19)	1	1	1	1	1	1
131	| organism=Giardia_lamblia_ATCC_50803 | product=Protein 21.1 | location=CH991767:87424-89469(+) | length=681	gb|GL50803_12139	76 kDa	95 % (0.0090)	1	1	1	1	1	1
132	Keratin, type I cytoskeletal 16 OS=Homo sapiens GN=KRT16 PE=1 SV=4	sp|P08779|K1C16_HUMAN (+1)	51 kDa	0 % (0.76)	1	1	1	1	1	1
133	| organism=Giardia_lamblia_ATCC_50803 | product=Protein 21.1 | location=CH991762:390214-391980(+) | length=588	gb|GL50803_32778	64 kDa	0 % (0.72)	1	1	1	1	1	1
134	| organism=Giardia_lamblia_ATCC_50803 | product=Kinase, NEK | location=CH991779:772883-774100(+) | length=405	gb|GL50803_5375	45 kDa	0 % (0.68)	1	1	1	1	1	1
135	| organism=Giardia_lamblia_ATCC_50803 | product=Pyruvate kinase | location=CH991782:249633-251597(-) | length=654	gb|GL50803_3206	71 kDa	0 % (0.24)	1	1	1	1	1	1
136	| organism=Giardia_lamblia_ATCC_50803 | product=Alpha-2 giardin | location=CH991771:204745-205635(-) | length=296	gb|GL50803_7796 (+1)	34 kDa	0 % (0.33)	1	1	1	1	1	1
137	| organism=Giardia_lamblia_ATCC_50803 | product=Dipeptidyl-peptidase III | location=CH991767:1852504-1854588(+) | length=694	gb|GL50803_3822	78 kDa	0 % (0.80)	1	1	1	1	1	1
138	| organism=Giardia_lamblia_ATCC_50803 | product=ATP-dependent RNA helicase p47, putative | location=CH991776:20394-21944(+) | length=516	gb|GL50803_16376	57 kDa	95 % (0.031)	1	1	1	1	1	1
139	| organism=Giardia_lamblia_ATCC_50803 | product=Coiled-coil protein | location=CH991763:105804-109928(-) | length=1374	gb|GL50803_9515	150 kDa	95 % (0.043)	1	1	1	1	1	1
140	| organism=Giardia_lamblia_ATCC_50803 | product=Hypothetical protein | location=CH991763:798313-799641(-) | length=442	gb|GL50803_11720	48 kDa	0 % (0.39)	1	1	1	1	1	1
141	| organism=Giardia_lamblia_ATCC_50803 | product=Hypothetical protein | location=CH991814:32453-35080(-) | length=875	gb|GL50803_16507	99 kDa	0 % (0.19)	1	1	1	1	1	1
142	| organism=Giardia_lamblia_ATCC_50803 | product=Hybrid cluster protein lateral transfer candidate | location=CH991782:173792-175498(-) | length=568	gb|GL50803_3042	63 kDa	0 % (0.38)	1	1	1	1	1	1
143	| organism=Giardia_lamblia_ATCC_50803 | product=TCP-1 chaperonin subunit epsilon | location=CH991762:428709-430370(+) | length=553	gb|GL50803_11992	61 kDa	0 % (0.88)	1	1	1	1	1	1
144	| organism=Giardia_lamblia_ATCC_50803 | product=Ser/Thr phosphatase | location=CH991762:239586-240512(+) | length=308	gb|GL50803_15214	35 kDa	0 % (0.88)	1	1	1	1	1	1
145	| organism=Giardia_lamblia_ATCC_50803 | product=TCP-1 chaperonin subunit eta | location=CH991768:472136-473923(+) | length=595	gb|GL50803_16124	65 kDa	0 % (0.62)	1	1	1	1	1	1
146	| organism=Giardia_lamblia_ATCC_50803 | product=Seryl-tRNA synthetase | location=CH991782:781633-783006(-) | length=457	gb|GL50803_101501	52 kDa	0 % (0.076)	1	1	1	1	1	1
147	| organism=Giardia_lamblia_ATCC_50803 | product=Phosphoenolpyruvate carboxykinase | location=CH991782:440522-442486(-) | length=654	gb|GL50803_10623	74 kDa	95 % (0.037)	1	1	1	1	1	1
148	| organism=Giardia_lamblia_ATCC_50803 | product=Hypothetical protein | location=CH991769:325262-326950(-) | length=562	gb|GL50803_5883	63 kDa	95 % (0.0055)	1	1	1	1	1	1
149	| organism=Giardia_lamblia_ATCC_50803 | product=Ribosomal protein L13a | location=CH991764:70775-71368(-) | length=197	gb|GL50803_11247	23 kDa	0 % (0.36)	1	1	1	1	1	1
150	| organism=Giardia_lamblia_ATCC_50803 | product=NSF | location=CH991763:19559-22051(+) | length=830	gb|GL50803_112681	91 kDa	95 % (0.026)	1	1	1	1	1	1
151	| organism=Giardia_lamblia_ATCC_50803 | product=Phosphatidylinositol transfer protein alpha isoform | location=CH991769:25438-26475(+) | length=345	gb|GL50803_4197	39 kDa	0 % (0.67)	1	1	1	1	1	1
152	| organism=Giardia_lamblia_ATCC_50803 | product=Vacuolar protein sorting 26, putative | location=CH991776:356906-358501(+) | length=531	gb|GL50803_100864	57 kDa	0 % (0.057)	1	1	1	1	1	1
153	| organism=Giardia_lamblia_ATCC_50803 | product=Cyst wall protein 2 | location=CH991782:1061837-1062925(-) | length=362	gb|GL50803_5435	39 kDa	0 % (0.36)	1	1	1	1	1	1
154	| organism=Giardia_lamblia_ATCC_50803 | product=Ser/Thr protein kinase | location=CH991769:165375-166232(-) | length=285	gb|GL50803_15410	32 kDa	0 % (0.73)	1	1	1	1	1	1
155	| organism=Giardia_lamblia_ATCC_50803 | product=Protein 21.1 | location=CH991761:154211-157345(+) | length=1044	gb|GL50803_17053	114 kDa	0 % (0.51)	1	1	1	1	1	1
156	| organism=Giardia_lamblia_ATCC_50803 | product=TCP-1 chaperonin subunit alpha | location=CH991779:739678-741330(+) | length=550	gb|GL50803_91919	59 kDa	0 % (0.83)	1	1	1	1	1	1
157	| organism=Giardia_lamblia_ATCC_50803 | product=Plasma membrane calcium-transporting ATPase 2 | location=CH991767:230060-233347(-) | length=1095	gb|GL50803_32658	120 kDa	0 % (0.34)	1	1	1	1	1	1
158	| organism=Giardia_lamblia_ATCC_50803 | product=Dynein heavy chain | location=CH991798:46134-53354(+) | length=2406	gb|GL50803_103059	274 kDa	95 % (0.028)	1	1	1	1	1	1
159	| organism=Giardia_lamblia_ATCC_50803 | product=Peptidyl-prolyl cis-trans isomerase B precursor | location=CH991769:704275-704781(-) | length=168	gb|GL50803_17163	18 kDa	0 % (0.92)	1	1	1	1	1	1
160	| organism=Giardia_lamblia_ATCC_50803 | product=Hexose transporter | location=CH991782:539244-540782(-) | length=512	gb|GL50803_11540	56 kDa	0 % (0.33)	1	1	1	1	1	1
161	| organism=Giardia_lamblia_ATCC_50803 | product=Ribosomal protein S3 | location=CH991763:530359-531012(-) | length=217	gb|GL50803_7999	25 kDa	0 % (0.14)	1	1	1	1	1	1
162	| organism=Giardia_lamblia_ATCC_50803 | product=Hypothetical protein | location=CH991793:186174-188393(+) | length=739	gb|GL50803_115478 (+1)	80 kDa	0 % (0.087)	1	1	1	1	1	1
163	| organism=Giardia_lamblia_ATCC_50803 | product=Hypothetical protein | location=CH991767:955529-956434(-) | length=301	gb|GL50803_10882	33 kDa	0 % (0.35)	1	1	1	1	1	1
164	| organism=Giardia_lamblia_ATCC_50803 | product=Ribosomal protein L7a | location=CH991782:175696-176482(+) | length=225	gb|GL50803_17244	25 kDa	0 % (0.085)	1	1	1	1	1	1
165	| organism=Giardia_lamblia_ATCC_50803 | product=Potassium-transporting ATPase alpha chain 1 | location=CH991763:288139-292146(-) | length=1335	gb|GL50803_96670	148 kDa	0 % (0.54)	1	1	1	1	1	1
166	| organism=Giardia_lamblia_ATCC_50803 | product=Alpha adaptin | location=CH991763:1066216-1068567(-) | length=783	gb|GL50803_17304	87 kDa	0 % (0.13)	1	1	1	1	1	1
167	| organism=Giardia_lamblia_ATCC_50803 | product=Branched-chain amino acid aminotransferase lateral transfer candidate | location=CH991782:66120-67187(-) | length=355	gb|GL50803_6184	39 kDa	95 % (0.0091)	1	1	1	1	1	1
168	| organism=Giardia_lamblia_ATCC_50803 | product=Dynein heavy chain | location=CH991769:450307-458334(+) | length=2675	gb|GL50803_17265	302 kDa	0 % (0.065)	1	1	1	1	1	1
169	| organism=Giardia_lamblia_ATCC_50803 | product=Protein 21.1 | location=CH991768:821948-825022(+) | length=1024	gb|GL50803_9720	113 kDa	0 % (0.44)	1	1	1	1	1	1
170	| organism=Giardia_lamblia_ATCC_50803 | product=Serine/threonine protein phosphatase 7 | location=CH991761:74148-75404(+) | length=418	gb|GL50803_7588	47 kDa	0 % (0.44)	1	1	1	1	1	1
171	| organism=Giardia_lamblia_ATCC_50803 | product=Ribosomal protein S9 | location=CH991769:308313-308882(+) | length=189	gb|GL50803_4547	22 kDa	0 % (0.57)	1	1	1	1	1	1
172	| organism=Giardia_lamblia_ATCC_50803 | product=Ribosomal protein L10a | location=CH991767:756331-756996(+) | length=221	gb|GL50803_1345	25 kDa	0 % (0.096)	1	1	1	1	1	1
173	| organism=Giardia_lamblia_ATCC_50803 | product=GTP-binding nuclear protein RAN/TC4 | location=CH991776:51754-52434(+) | length=226	gb|GL50803_15869 (+1)	25 kDa	0 % (0.15)	1	1	1	1	1	1
174	| organism=Giardia_lamblia_ATCC_50803 | product=Ribokinase | location=CH991762:164824-165858(-) | length=344	gb|GL50803_15297	37 kDa	95 % (0.015)	1	1	1	1	1	1
175	| organism=Giardia_lamblia_ATCC_50803 | product=Ribosomal protein L10 | location=CH991779:835198-835830(-) | length=210	gb|GL50803_10428	24 kDa	95 % (0.049)	1	1	1	1	1	1
176	| organism=Giardia_lamblia_ATCC_50803 | product=Alcohol dehydrogenase lateral transfer candidate | location=CH991763:1371261-1372589(-) | length=442	gb|GL50803_13350	49 kDa	0 % (0.94)	1	1	1	1	1	1
177	| organism=Giardia_lamblia_ATCC_50803 | product=Ribosomal protein L2 | location=CH991776:362856-363611(+) | length=251	gb|GL50803_16086	27 kDa	95 % (0.0043)	1	1	1	1	1	1
178	| organism=Giardia_lamblia_ATCC_50803 | product=Protein 21.1 | location=CH991814:202303-203334(+) | length=343	gb|GL50803_102813	37 kDa	0 % (0.18)	1	1	1	1	1	1
179	| organism=Giardia_lamblia_ATCC_50803 | product=Heat shock protein 70 | location=CH991779:1228700-1232431(+) | length=1243	gb|GL50803_17432	139 kDa	0 % (0.11)	1	1	1	1	1	1
180	| organism=Giardia_lamblia_ATCC_50803 | product=Ribosomal protein L7 | location=CH991801:67832-68539(+) | length=235	gb|GL50803_19436	27 kDa	95 % (0.025)	1	1	1	1	1	1
181	| organism=Giardia_lamblia_ATCC_50803 | product=Hypothetical protein | location=CH991769:868506-872438(+) | length=1310	gb|GL50803_22543	147 kDa	0 % (0.46)	1	1	1	1	1	1
182	| organism=Giardia_lamblia_ATCC_50803 | product=Ribosomal protein S7 | location=CH991767:541258-541830(+) | length=190	gb|GL50803_14329	22 kDa	0 % (0.61)	1	1	1	1	1	1
183	| organism=Giardia_lamblia_ATCC_50803 | product=Hypothetical protein | location=CH991776:393285-394388(-) | length=367	gb|GL50803_7444	41 kDa	0 % (0.062)	1	1	1	1	1	1
184	Advanced glycosylation end product-specific receptor OS=Bos taurus GN=AGER PE=1 SV=1	sp|Q28173|RAGE_BOVIN	44 kDa	95 % (0.0016)	1	1	1	1	1	1
185	| organism=Giardia_lamblia_ATCC_50803 | product=ATP-dependent RNA helicase-like protein | location=CH991768:1297275-1299245(-) | length=656	gb|GL50803_15048	73 kDa	0 % (0.57)	1	1	1	1	1	1
186	| organism=Giardia_lamblia_ATCC_50803 | product=Triosephosphate isomerase, cytosolic | location=CH991767:1484149-1484922(-) | length=257	gb|GL50803_93938 (+1)	28 kDa	0 % (0.087)	1	1	1	1	1	1
187	| organism=Giardia_lamblia_ATCC_50803 | product=Hypothetical protein | location=CH991767:807111-807899(+) | length=262	gb|GL50803_16717	29 kDa	0 % (0.52)	1	1	1	1	1	1
188	| organism=Giardia_lamblia_ATCC_50803 | product=TCP-1 chaperonin subunit beta | location=CH991769:171307-172884(+) | length=525	gb|GL50803_11397	57 kDa	0 % (0.26)	1	1	1	1	1	0
189	| organism=Giardia_lamblia_ATCC_50803 | product=TCP-1 chaperonin subunit theta | location=CH991763:1093617-1095308(+) | length=563	gb|GL50803_13500	61 kDa	0 % (0.34)	1	1	1	1	1	1
190	| organism=Giardia_lamblia_ATCC_50803 | product=Ribosomal protein L18a | location=CH991767:504617-505138(+) | length=173	gb|GL50803_16387	21 kDa	0 % (0.55)	1	1	1	1	1	1
191	| organism=Giardia_lamblia_ATCC_50803 | product=Hypothetical protein | location=CH991769:550796-555766(+) | length=1656	gb|GL50803_17332	179 kDa	0 % (0.070)	1	1	1	1	1	1
192	| organism=Giardia_lamblia_ATCC_50803 | product=Kinase, CMGC CDK | location=CH991782:543219-544094(-) | length=291	gb|GL50803_16802	33 kDa	0 % (0.40)	1	1	1	1	1	1
193	| organism=Giardia_lamblia_ATCC_50803 | product=TCP-1 chaperonin subunit gamma | location=CH991763:459564-461258(+) | length=564	gb|GL50803_17411	62 kDa	0 % (0.14)	1	1	1	1	1	1
194	| organism=Giardia_lamblia_ATCC_50803 | product=NADH oxidase | location=CH991768:825042-826331(-) | length=429	gb|GL50803_9719	47 kDa	0 % (0.33)	1	1	1	1	1	1
195	| organism=Giardia_lamblia_ATCC_50803 | product=Fibrillarin-like pre-rRNA processing protein Narcisi et al | location=CH991767:179182-180165(+) | length=327	gb|GL50803_97219 (+1)	35 kDa	0 % (0.39)	1	1	1	1	1	1
196	| organism=Giardia_lamblia_ATCC_50803 | product=70 kDa peptidylprolyl isomerase, putative | location=CH991814:179795-180811(+) | length=338	gb|GL50803_3643	38 kDa	95 % (0.018)	1	1	1	1	1	1
197	| organism=Giardia_lamblia_ATCC_50803 | product=Isoleucyl-tRNA synthetase | location=CH991801:51576-55073(+) | length=1165	gb|GL50803_104173	134 kDa	0 % (0.36)	1	1	1	1	1	1
198	| organism=Giardia_lamblia_ATCC_50803 | product=Farnesyl diphosphate synthase | location=CH991779:18259-19482(-) | length=407	gb|GL50803_6633	46 kDa	0 % (0.36)	1	1	1	1	1	1
199	| organism=Giardia_lamblia_ATCC_50803 | product=Translation elongation factor | location=CH991762:407218-407880(+) | length=220	gb|GL50803_13561	25 kDa	0 % (0.91)	1	1	1	1	1	1
200	| organism=Giardia_lamblia_ATCC_50803 | product=Axoneme central apparatus protein | location=CH991769:23857-25365(-) | length=502	gb|GL50803_16202	54 kDa	95 % (0.00082)	1	1	1	1	1	1
201	| organism=Giardia_lamblia_ATCC_50803 | product=Hypothetical protein | location=CH991769:634279-635865(-) | length=528	gb|GL50803_8528	57 kDa	0 % (0.49)	1	1	1	1	1	1
202	| organism=Giardia_lamblia_ATCC_50803 | product=Protein 21.1 | location=CH991764:53474-55096(+) | length=540	gb|GL50803_17568	60 kDa	0 % (0.33)	1	1	1	1	1	1
203	| organism=Giardia_lamblia_ATCC_50803 | product=Spindle pole protein, putative | location=CH991767:864496-866262(+) | length=588	gb|GL50803_21444	66 kDa	0 % (0.16)	1	1	1	1	1	1
204	| organism=Giardia_lamblia_ATCC_50803 | product=Topoisomerase II | location=CH991768:26617-28176(-) | length=519	gb|GL50803_16795	57 kDa	0 % (0.14)	1	1	1	1	1	1
205	| organism=Giardia_lamblia_ATCC_50803 | product=SALP-1 | location=CH991814:40220-40987(+) | length=255	gb|GL50803_4410	30 kDa	0 % (0.33)	1	1	1	1	1	1
206	| organism=Giardia_lamblia_ATCC_50803 | product=TCP-1 chaperonin subunit zeta | location=CH991767:597332-599011(-) | length=559	gb|GL50803_10231	61 kDa	0 % (0.45)	1	1	1	1	1	1
207	| organism=Giardia_lamblia_ATCC_50803 | product=Phosphorylase B kinase gamma catalytic chain | location=CH991779:1246453-1248765(-) | length=770	gb|GL50803_10698	85 kDa	0 % (0.11)	1	1	1	1	1	1
208	| organism=Giardia_lamblia_ATCC_50803 | product=La ribonucleoprotein, putative | location=CH991768:1291704-1292750(+) | length=348	gb|GL50803_9803	39 kDa	0 % (0.24)	1	1	1	1	1	1
209	| organism=Giardia_lamblia_ATCC_50803 | product=Hypothetical protein | location=CH991763:470155-471450(+) | length=431	gb|GL50803_15499	49 kDa	0 % (0.53)	1	1	1	1	1	1
210	| organism=Giardia_lamblia_ATCC_50803 | product=Hypothetical protein | location=CH991762:280615-281193(-) | length=192	gb|GL50803_7244	21 kDa	0 % (0.26)	1	1	1	1	1	1
211	| organism=Giardia_lamblia_ATCC_50803 | product=Dynein heavy chain | location=CH991767:1200012-1214645(+) | length=4877	gb|GL50803_40496	553 kDa	0 % (0.051)	1	1	1	1	1	1
212	| organism=Giardia_lamblia_ATCC_50803 | product=Wos2 protein | location=CH991779:834604-835161(+) | length=185	gb|GL50803_10429	21 kDa	0 % (0.28)	1	1	1	1	1	1
213	| organism=Giardia_lamblia_ATCC_50803 | product=Threonyl-tRNA synthetase | location=CH991761:57578-59665(+) | length=695	gb|GL50803_13998	79 kDa	0 % (0.28)	1	1	1	1	1	1
214	| organism=Giardia_lamblia_ATCC_50803 | product=Ribosomal protein L13 | location=CH991762:37680-38384(-) | length=234	gb|GL50803_14622	27 kDa	0 % (0.55)	1	1	1	1	1	1
215	| organism=Giardia_lamblia_ATCC_50803 | product=FKBP-type peptidyl-prolyl cis-trans isomerase | location=CH991769:502402-503466(+) | length=354	gb|GL50803_10570	39 kDa	0 % (0.52)	1	1	1	1	1	1
216	| organism=Giardia_lamblia_ATCC_50803 | product=TCP-1 chaperonin subunit alpha | location=CH991814:347807-349360(+) | length=517	gb|GL50803_17482	56 kDa	0 % (0.31)	1	1	1	1	1	0
217	| organism=Giardia_lamblia_ATCC_50803 | product=Protein disulfide isomerase PDI1 | location=CH991779:893313-894017(+) | length=234	gb|GL50803_29487	26 kDa	0 % (0.14)	1	1	1	1	1	1
218	| organism=Giardia_lamblia_ATCC_50803 | product=Uridine kinase | location=CH991782:28799-30547(+) | length=582	gb|GL50803_8217	66 kDa	0 % (0.57)	1	1	1	1	1	1
219	| organism=Giardia_lamblia_ATCC_50803 | product=Dynein heavy chain | location=CH991782:550549-557442(+) | length=2297	gb|GL50803_16804	262 kDa	0 % (0.062)	1	1	1	1	1	1
220	| organism=Giardia_lamblia_ATCC_50803 | product=Lysyl-tRNA synthetase | location=CH991767:1196548-1198278(+) | length=576	gb|GL50803_16766	66 kDa	0 % (0.36)	1	1	1	1	1	1
221	| organism=Giardia_lamblia_ATCC_50803 | product=Kinase, CMGC MAPK | location=CH991764:26483-27640(-) | length=385	gb|GL50803_17563	44 kDa	0 % (0.75)	1	1	1	1	1	1
222	| organism=Giardia_lamblia_ATCC_50803 | product=Giardia trophozoite antigen GTA-1 | location=CH991767:1034935-1035480(+) | length=181	gb|GL50803_17090	21 kDa	0 % (0.28)	1	1	1	1	1	1
223	| organism=Giardia_lamblia_ATCC_50803 | product=Ribosomal protein L19 | location=CH991769:199234-199824(+) | length=196	gb|GL50803_16431	23 kDa	95 % (0.013)	1	1	1	1	1	1
224	| organism=Giardia_lamblia_ATCC_50803 | product=Nitroreductase Fd-NR2 | location=CH991769:887175-887969(-) | length=264	gb|GL50803_22677	29 kDa	0 % (0.63)	1	1	1	1	1	1
225	| organism=Giardia_lamblia_ATCC_50803 | product=Hypothetical protein | location=CH991814:490903-491652(-) | length=249	gb|GL50803_9780	27 kDa	0 % (0.22)	1	1	1	1	1	1
226	| organism=Giardia_lamblia_ATCC_50803 | product=TBP-interacting protein TIP49 | location=CH991763:936445-937851(-) | length=468	gb|GL50803_9825	51 kDa	95 % (0.047)	1	1	1	1	1	1
227	| organism=Giardia_lamblia_ATCC_50803 | product=Kinase, SCY1 | location=CH991763:1007383-1010193(+) | length=936	gb|GL50803_8805	103 kDa	0 % (0.41)	1	1	1	1	1	1
228	| organism=Giardia_lamblia_ATCC_50803 | product=Acid sphingomyelinase-like phosphodiesterase 3b precursor | location=CH991801:30424-31743(+) | length=439	gb|GL50803_8360	50 kDa	0 % (0.81)	1	1	1	1	1	1
229	Elongation factor 1-alpha OS=Hordeum vulgare GN=BLT63 PE=1 SV=1	sp|Q40034|EF1A2_HORVU	49 kDa	0 % (0.37)	1	0	0	0	0	0
230	| organism=Giardia_lamblia_ATCC_50803 | product=Kinase, CDC7 | location=CH991767:923821-928914(-) | length=1697	gb|GL50803_112076	190 kDa	95 % (0.0041)	1	1	1	1	1	1
231	| organism=Giardia_lamblia_ATCC_50803 | product=Metalloprotease, insulinase family | location=CH991763:1322889-1326290(-) | length=1133	gb|GL50803_93551	129 kDa	0 % (0.87)	1	1	1	1	1	1
232	| organism=Giardia_lamblia_ATCC_50803 | product=Ribosomal protein S18 | location=CH991762:430449-430913(+) | length=154	gb|GL50803_15551	17 kDa	0 % (0.95)	1	1	1	1	1	1
233	| organism=Giardia_lamblia_ATCC_50803 | product=Hypothetical protein | location=CH991814:143122-145116(-) | length=664	gb|GL50803_17255	74 kDa	0 % (0.76)	1	1	1	1	1	1
234	| organism=Giardia_lamblia_ATCC_50803 | product=Ribosomal protein L21 | location=CH991782:691049-691528(+) | length=159	gb|GL50803_15520	18 kDa	0 % (0.51)	1	1	1	1	1	1
235	| organism=Giardia_lamblia_ATCC_50803 | product=Protein 21.1 | location=CH991782:935603-941158(-) | length=1851	gb|GL50803_24842	201 kDa	95 % (0.0081)	1	1	1	1	1	1
236	| organism=Giardia_lamblia_ATCC_50803 | product=Glutaminyl-tRNA synthetase | location=CH991767:1332557-1334665(+) | length=702	gb|GL50803_86681	80 kDa	0 % (0.59)	1	1	1	1	1	1
237	| organism=Giardia_lamblia_ATCC_50803 | product=UTP-glucose-1-phosphate uridylyltransferase | location=CH991779:709595-710947(+) | length=450	gb|GL50803_29307	49 kDa	0 % (0.13)	1	1	1	1	1	1
238	| organism=Giardia_lamblia_ATCC_50803 | product=Hypothetical protein | location=CH991814:324216-325061(+) | length=281	gb|GL50803_11354	30 kDa	0 % (0.090)	1	1	1	1	1	1
239	| organism=Giardia_lamblia_ATCC_50803 | product=Metalloprotease, insulinase family | location=CH991763:114455-117973(-) | length=1172	gb|GL50803_9508	131 kDa	0 % (0.65)	1	1	1	1	1	1
240	| organism=Giardia_lamblia_ATCC_50803 | product=Hypothetical protein | location=CH991767:16396-18366(-) | length=656	gb|GL50803_114777	73 kDa	0 % (0.19)	1	1	1	1	1	1
241	| organism=Giardia_lamblia_ATCC_50803 | product=Hypothetical protein | location=CH991769:233733-234719(+) | length=328	gb|GL50803_2107	36 kDa	0 % (0.61)	1	1	1	1	1	1
242	| organism=Giardia_lamblia_ATCC_50803 | product=Hypothetical protein | location=CH991763:965088-965894(+) | length=268	gb|GL50803_5800	30 kDa	0 % (0.80)	1	1	1	1	1	1
243	| organism=Giardia_lamblia_ATCC_50803 | product=Phosphoacetylglucosamine mutase | location=CH991769:259502-261037(-) | length=511	gb|GL50803_16069	57 kDa	0 % (0.11)	1	1	1	1	1	1
244	| organism=Giardia_lamblia_ATCC_50803 | product=C4 group specific protein | location=CH991763:1390429-1391025(-) | length=198	gb|GL50803_13747	22 kDa	0 % (0.75)	1	1	1	1	1	1
245	| organism=Giardia_lamblia_ATCC_50803 | product=Giardia trophozoite antigen GTA-2 | location=CH991782:536380-537090(-) | length=236	gb|GL50803_15427	27 kDa	0 % (0.76)	1	1	1	1	1	1
246	| organism=Giardia_lamblia_ATCC_50803 | product=Kinase, STE STE20 | location=CH991761:276008-277081(+) | length=357	gb|GL50803_22165	40 kDa	0 % (0.055)	1	1	1	1	1	1
247	| organism=Giardia_lamblia_ATCC_50803 | product=Kinase, NEK | location=CH991768:60860-61726(+) | length=288	gb|GL50803_24321	33 kDa	0 % (0.23)	1	1	1	1	1	1
248	| organism=Giardia_lamblia_ATCC_50803 | product=Flagella associated protein | location=CH991767:491502-493445(-) | length=647	gb|GL50803_41512	74 kDa	0 % (0.16)	1	1	1	1	1	1
249	| organism=Giardia_lamblia_ATCC_50803 | product=Hypothetical protein | location=CH991782:1175217-1177763(-) | length=848	gb|GL50803_103709	95 kDa	0 % (0.22)	1	1	1	1	1	1
250	| organism=Giardia_lamblia_ATCC_50803 | product=Hypothetical protein | location=CH991768:1188803-1190233(+) | length=476	gb|GL50803_6283	54 kDa	0 % (0.053)	1	1	1	1	1	0
251	| organism=Giardia_lamblia_ATCC_50803 | product=Hypothetical protein | location=CH991762:123404-125917(+) | length=837	gb|GL50803_113133	95 kDa	95 % (0.0091)	1	1	1	1	1	1
252	| organism=Giardia_lamblia_ATCC_50803 | product=MDR-type permease | location=CH991812:19283-21283(+) | length=666	gb|GL50803_8444	74 kDa	0 % (0.80)	1	1	1	1	1	1
253	| organism=Giardia_lamblia_ATCC_50803 | product=Aspartyl-tRNA synthetase | location=CH991767:940060-941727(+) | length=555	gb|GL50803_10870	63 kDa	0 % (0.13)	1	1	1	1	1	1
254	| organism=Giardia_lamblia_ATCC_50803 | product=Ribosomal protein L9 | location=CH991761:160535-161092(+) | length=185	gb|GL50803_17056	21 kDa	0 % (0.36)	1	1	1	1	1	1
255	| organism=Giardia_lamblia_ATCC_50803 | product=Sec61-alpha | location=CH991763:193516-194988(+) | length=490	gb|GL50803_5744	54 kDa	0 % (0.72)	1	1	1	1	1	1
256	| organism=Giardia_lamblia_ATCC_50803 | product=Hypothetical protein | location=CH991763:728158-728973(-) | length=271	gb|GL50803_6330	29 kDa	0 % (0.37)	1	1	1	1	1	1
257	| organism=Giardia_lamblia_ATCC_50803 | product=Cathepsin B precursor | location=CH991763:1333962-1334864(-) | length=300	gb|GL50803_14019 (+1)	33 kDa	0 % (0.86)	1	1	1	1	1	1
258	| organism=Giardia_lamblia_ATCC_50803 | product=Alpha-SNAP, putative | location=CH991767:27623-28519(+) | length=298	gb|GL50803_17224	33 kDa	0 % (0.24)	1	1	1	1	1	1
259	| organism=Giardia_lamblia_ATCC_50803 | product=Ribosomal protein S16 | location=CH991769:555818-556294(-) | length=158	gb|GL50803_4652	18 kDa	0 % (0.61)	1	1	1	1	1	1
260	| organism=Giardia_lamblia_ATCC_50803 | product=High cysteine protein | location=CH991782:315360-316961(-) | length=533	gb|GL50803_6372	56 kDa	0 % (0.50)	1	1	1	1	1	1
261	| organism=Giardia_lamblia_ATCC_50803 | product=Protein 21.1 | location=CH991763:561036-562394(-) | length=452	gb|GL50803_14434	50 kDa	0 % (0.36)	1	1	1	1	1	1
262	| organism=Giardia_lamblia_ATCC_50803 | product=Hypothetical protein | location=CH991779:1037325-1038320(+) | length=331	gb|GL50803_8692	37 kDa	95 % (0.023)	1	1	1	1	1	1
263	| organism=Giardia_lamblia_ATCC_50803 | product=20S proteasome alpha subunit 6 | location=CH991763:893869-894636(-) | length=255	gb|GL50803_7962	28 kDa	0 % (0.15)	1	1	1	1	1	1
264	| organism=Giardia_lamblia_ATCC_50803 | product=Kinase, NEK | location=CH991763:527434-528291(-) | length=285	gb|GL50803_101534	31 kDa	0 % (0.16)	1	1	1	1	1	1
265	| organism=Giardia_lamblia_ATCC_50803 | product=Hypothetical protein | location=CH991767:472313-473266(+) | length=317	gb|GL50803_86468	34 kDa	95 % (0.023)	1	1	1	1	1	1
266	| organism=Giardia_lamblia_ATCC_50803 | product=Ribosomal protein L27a | location=CH991761:277191-277640(-) | length=149	gb|GL50803_16310	17 kDa	0 % (0.47)	1	1	1	1	1	1
267	| organism=Giardia_lamblia_ATCC_50803 | product=Alpha-10 giardin | location=CH991761:61687-62673(-) | length=328	gb|GL50803_5649	37 kDa	0 % (0.75)	1	1	1	1	1	1
268	| organism=Giardia_lamblia_ATCC_50803 | product=Long chain fatty acid CoA ligase 5 | location=CH991763:78510-81071(+) | length=853	gb|GL50803_9062	94 kDa	95 % (0.016)	1	1	1	1	1	1
269	| organism=Giardia_lamblia_ATCC_50803 | product=ATP/GTP binding protein, putative | location=CH991779:602027-603388(+) | length=453	gb|GL50803_10370	53 kDa	0 % (0.62)	1	1	1	1	1	1
270	| organism=Giardia_lamblia_ATCC_50803 | product=Dynein heavy chain | location=CH991782:169505-173833(+) | length=1442	gb|GL50803_17243	163 kDa	0 % (0.23)	1	1	1	1	1	1
271	| organism=Giardia_lamblia_ATCC_50803 | product=Kinase, NEK | location=CH991782:716921-717784(-) | length=287	gb|GL50803_14742	33 kDa	0 % (0.13)	1	1	1	1	1	1
272	| organism=Giardia_lamblia_ATCC_50803 | product=Hypothetical protein | location=CH991814:41143-43803(+) | length=886	gb|GL50803_16504	97 kDa	0 % (0.39)	1	1	1	1	1	1
273	| organism=Giardia_lamblia_ATCC_50803 | product=Glucose-6-phosphate 1-dehydrogenase | location=CH991779:1029436-1031664(+) | length=742	gb|GL50803_8682	83 kDa	0 % (0.61)	1	1	1	1	1	1
274	| organism=Giardia_lamblia_ATCC_50803 | product=6-phosphogluconate dehydrogenase, decarboxylating | location=CH991779:1031768-1033183(+) | length=471	gb|GL50803_14759	52 kDa	0 % (0.089)	1	1	1	1	1	1
275	| organism=Giardia_lamblia_ATCC_50803 | product=Hypothetical protein | location=CH991769:26540-29806(-) | length=1088	gb|GL50803_114210	114 kDa	0 % (0.26)	1	1	1	1	1	1
276	| organism=Giardia_lamblia_ATCC_50803 | product=Nucleoside diphosphate kinase | location=CH991779:894843-895298(+) | length=151	gb|GL50803_11301	17 kDa	0 % (0.070)	1	1	1	1	1	1
277	| organism=Giardia_lamblia_ATCC_50803 | product=Alpha-14 giardin | location=CH991763:510624-511637(+) | length=337	gb|GL50803_15097 (+1)	39 kDa	95 % (0.017)	1	1	1	1	1	1
278	| organism=Giardia_lamblia_ATCC_50803 | product=Kinase, CMGC CDK | location=CH991763:381808-382830(-) | length=340	gb|GL50803_15397	38 kDa	0 % (0.78)	1	1	1	1	1	1
279	| organism=Giardia_lamblia_ATCC_50803 | product=Chaperone protein DnaJ | location=CH991768:1282662-1283891(+) | length=409	gb|GL50803_9808	45 kDa	0 % (0.22)	1	1	1	1	1	1
280	| organism=Giardia_lamblia_ATCC_50803 | product=Hypothetical protein | location=CH991771:21681-26042(+) | length=1453	gb|GL50803_137753	163 kDa	0 % (0.084)	1	1	1	1	1	1
281	| organism=Giardia_lamblia_ATCC_50803 | product=ATP-dependent RNA helicase p54, putative | location=CH991763:864345-865637(+) | length=430	gb|GL50803_2098	48 kDa	0 % (0.21)	1	1	1	1	1	1
282	| organism=Giardia_lamblia_ATCC_50803 | product=Ribosomal protein S23 | location=CH991776:81441-81872(-) | length=143	gb|GL50803_14699	16 kDa	0 % (0.31)	1	1	1	1	1	1
283	| organism=Giardia_lamblia_ATCC_50803 | product=UDP-glucose 4-epimerase | location=CH991782:1203667-1204824(+) | length=385	gb|GL50803_7982	42 kDa	0 % (0.24)	1	1	1	1	1	1
284	| organism=Giardia_lamblia_ATCC_50803 | product=Kinase, NEK | location=CH991812:17437-19230(-) | length=597	gb|GL50803_8445	67 kDa	95 % (0.034)	1	1	1	1	1	1
285	| organism=Giardia_lamblia_ATCC_50803 | product=Vacuolar ATP synthase subunit H | location=CH991769:281882-283474(-) | length=530	gb|GL50803_14961	59 kDa	0 % (0.49)	1	1	1	1	1	0
286	| organism=Giardia_lamblia_ATCC_50803 | product=GTP-binding protein, putative | location=CH991768:502162-503382(-) | length=406	gb|GL50803_114246	45 kDa	0 % (0.95)	1	1	1	1	1	1
287	| organism=Giardia_lamblia_ATCC_50803 | product=P115, putative | location=CH991769:801828-804626(+) | length=932	gb|GL50803_8855	104 kDa	0 % (0.62)	1	1	1	1	1	1
288	| organism=Giardia_lamblia_ATCC_50803 | product=Histidyl-tRNA synthetase | location=CH991762:74024-76909(+) | length=961	gb|GL50803_22808	105 kDa	0 % (0.43)	1	1	1	1	1	1
289	| organism=Giardia_lamblia_ATCC_50803 | product=ACTIN | location=CH991763:319466-320593(+) | length=375	gb|GL50803_40817 (+1)	42 kDa	0 % (0.42)	1	1	1	1	1	1
290	| organism=Giardia_lamblia_ATCC_50803 | product=Ribosomal protein L26 | location=CH991814:488863-489270(-) | length=135	gb|GL50803_15046	16 kDa	0 % (0.082)	1	1	1	1	1	1
291	| organism=Giardia_lamblia_ATCC_50803 | product=Phosphatase | location=CH991762:240657-241589(+) | length=310	gb|GL50803_15215	35 kDa	0 % (0.59)	1	1	1	1	1	1
292	| organism=Giardia_lamblia_ATCC_50803 | product=Hypothetical protein | location=CH991768:62921-66181(+) | length=1086	gb|GL50803_4266	121 kDa	0 % (0.64)	1	1	1	1	1	1
293	| organism=Giardia_lamblia_ATCC_50803 | product=ADP-ribosylation factor | location=CH991767:484517-485092(-) | length=191	gb|GL50803_7789	22 kDa	0 % (0.87)	1	1	1	1	1	1
294	| organism=Giardia_lamblia_ATCC_50803 | product=Ribosomal protein S5 | location=CH991769:654358-654930(+) | length=190	gb|GL50803_12981	21 kDa	0 % (0.68)	1	1	1	1	1	1
295	| organism=Giardia_lamblia_ATCC_50803 | product=Hypothetical protein | location=CH991768:1112763-1115030(+) | length=755	gb|GL50803_16353	84 kDa	0 % (0.13)	1	1	1	1	1	1
296	| organism=Giardia_lamblia_ATCC_50803 | product=Spindle pole protein, putative | location=CH991779:934946-936493(-) | length=515	gb|GL50803_24537	59 kDa	95 % (0.027)	1	1	1	1	1	1
297	| organism=Giardia_lamblia_ATCC_50803 | product=Uridine kinase | location=CH991776:188827-190875(+) | length=682	gb|GL50803_16549	77 kDa	95 % (0.0062)	1	1	1	1	1	1
298	| organism=Giardia_lamblia_ATCC_50803 | product=Asparaginyl-tRNA synthetase | location=CH991782:331749-333395(+) | length=548	gb|GL50803_14375	62 kDa	0 % (0.56)	1	1	1	1	1	1
299	| organism=Giardia_lamblia_ATCC_50803 | product=Protein 21.1 | location=CH991817:59275-61890(-) | length=871	gb|GL50803_21505	95 kDa	0 % (0.76)	1	1	1	1	1	1
300	| organism=Giardia_lamblia_ATCC_50803 | product=Kinase, CMGC DYRK | location=CH991767:1846090-1848672(-) | length=860	gb|GL50803_137695	97 kDa	0 % (0.23)	1	1	1	1	1	1
301	| organism=Giardia_lamblia_ATCC_50803 | product=Hypothetical protein | location=CH991801:43618-46881(-) | length=1087	gb|GL50803_13922	114 kDa	0 % (1.00)	1	1	1	1	1	1
302	| organism=Giardia_lamblia_ATCC_50803 | product=Synaptobrevin-like protein | location=CH991769:379286-380005(-) | length=239	gb|GL50803_14469	26 kDa	0 % (0.26)	1	1	1	1	1	1
303	| organism=Giardia_lamblia_ATCC_50803 | product=VSP with INR | location=CH991776:417957-420158(+) | length=733	gb|GL50803_14586	76 kDa	0 % (0.14)	1	1	1	1	1	1
304	| organism=Giardia_lamblia_ATCC_50803 | product=Small glutamine-rich tetratricopeptide repeat-containing protein | location=CH991814:270162-271043(-) | length=293	gb|GL50803_7287	32 kDa	0 % (0.12)	1	1	1	1	1	1
305	| organism=Giardia_lamblia_ATCC_50803 | product=Nucleolar protein NOP5 | location=CH991768:510286-512127(-) | length=613	gb|GL50803_5359	69 kDa	0 % (0.087)	1	1	1	1	1	1
306	| organism=Giardia_lamblia_ATCC_50803 | product=Ribosomal protein L18 | location=CH991779:372348-372887(+) | length=179	gb|GL50803_11950	20 kDa	0 % (0.72)	1	1	1	1	1	1
307	| organism=Giardia_lamblia_ATCC_50803 | product=Ribosomal protein S13 | location=CH991767:732673-733137(+) | length=154	gb|GL50803_16652	18 kDa	0 % (0.38)	1	1	1	1	1	1
308	| organism=Giardia_lamblia_ATCC_50803 | product=Alanine aminotransferase, putative | location=CH991761:219854-221293(+) | length=479	gb|GL50803_16363	53 kDa	0 % (0.087)	1	1	1	1	1	1
309	| organism=Giardia_lamblia_ATCC_50803 | product=Vacuolar protein sorting 29 | location=CH991763:557874-559232(-) | length=452	gb|GL50803_103855	48 kDa	95 % (0.012)	1	1	1	1	1	1
310	| organism=Giardia_lamblia_ATCC_50803 | product=Methionine aminopeptidase | location=CH991767:966925-968187(+) | length=420	gb|GL50803_86600	47 kDa	0 % (1.00)	1	1	1	1	1	1
311	| organism=Giardia_lamblia_ATCC_50803 | product=Prolyl-tRNA synthetase | location=CH991763:191723-193351(-) | length=542	gb|GL50803_15983	61 kDa	0 % (0.72)	1	1	1	1	1	1
312	| organism=Giardia_lamblia_ATCC_50803 | product=VSP | location=CH991761:16611-18857(-) | length=748	gb|GL50803_116477	76 kDa	0 % (0.066)	1	1	0	1	1	1
313	| organism=Giardia_lamblia_ATCC_50803 | product=Kinase, NEK | location=CH991763:573371-577630(+) | length=1419	gb|GL50803_16967	155 kDa	0 % (0.13)	1	1	1	1	1	1
314	| organism=Giardia_lamblia_ATCC_50803 | product=Phenylalanyl-tRNA synthetase alpha chain | location=CH991767:459747-461372(+) | length=541	gb|GL50803_12162	61 kDa	0 % (0.74)	1	1	1	1	1	1
315	| organism=Giardia_lamblia_ATCC_50803 | product=Aldose reductase | location=CH991782:148573-149484(+) | length=303	gb|GL50803_9008	35 kDa	0 % (0.59)	1	1	1	1	1	1
316	| organism=Giardia_lamblia_ATCC_50803 | product=Ser/Thr phosphatase PP2A-2 catalytic subunit | location=CH991767:870099-871133(-) | length=344	gb|GL50803_5010	40 kDa	0 % (0.21)	1	1	1	1	1	1
317	| organism=Giardia_lamblia_ATCC_50803 | product=Vacuolar ATP synthase subunit C | location=CH991763:1224163-1225647(-) | length=494	gb|GL50803_87058	56 kDa	95 % (0.013)	1	1	1	1	1	1
318	| organism=Giardia_lamblia_ATCC_50803 | product=Nucleolar protein NOP5 | location=CH991769:511949-513445(+) | length=498	gb|GL50803_10577	55 kDa	0 % (0.54)	1	1	1	1	1	0
319	| organism=Giardia_lamblia_ATCC_50803 | product=Rab GDI | location=CH991769:111052-112467(+) | length=471	gb|GL50803_11495	53 kDa	0 % (0.15)	1	1	1	1	0	1
320	| organism=Giardia_lamblia_ATCC_50803 | product=Rab2a | location=CH991814:407556-408200(+) | length=214	gb|GL50803_15567	24 kDa	0 % (0.12)	1	1	1	1	1	1
321	| organism=Giardia_lamblia_ATCC_50803 | product=Hypothetical protein | location=CH991768:810884-814654(+) | length=1256	gb|GL50803_93294	139 kDa	0 % (0.97)	1	1	1	1	1	1
322	| organism=Giardia_lamblia_ATCC_50803 | product=Serine/threonine protein phosphatase PP-X isozyme 2 | location=CH991763:710333-711352(+) | length=339	gb|GL50803_14311	38 kDa	95 % (0.0043)	1	1	1	1	1	1
323	| organism=Giardia_lamblia_ATCC_50803 | product=ABC transporter, ATP-binding protein | location=CH991767:187578-193514(+) | length=1978	gb|GL50803_21411	222 kDa	0 % (0.43)	1	1	1	1	1	1
324	| organism=Giardia_lamblia_ATCC_50803 | product=Ribosomal protein S17 | location=CH991767:356923-357336(+) | length=137	gb|GL50803_6135	16 kDa	0 % (0.15)	1	1	1	1	1	1
325	| organism=Giardia_lamblia_ATCC_50803 | product=Kinesin-3 | location=CH991779:504865-508152(-) | length=1095	gb|GL50803_112846	121 kDa	0 % (0.74)	1	1	1	1	1	1
326	| organism=Giardia_lamblia_ATCC_50803 | product=Ribosomal protein S8 | location=CH991782:500172-500696(-) | length=174	gb|GL50803_5845	19 kDa	0 % (0.29)	1	1	1	1	1	1
327	| organism=Giardia_lamblia_ATCC_50803 | product=TBP-interacting protein TIP49 | location=CH991764:41147-42598(+) | length=483	gb|GL50803_17565	53 kDa	0 % (0.058)	1	1	1	1	1	0
328	| organism=Giardia_lamblia_ATCC_50803 | product=Histone H4 | location=CH991767:549979-550278(-) | length=99	gb|GL50803_135001 (+2)	11 kDa	0 % (0.88)	1	1	1	1	1	1
329	| organism=Giardia_lamblia_ATCC_50803 | product=Ribosomal protein L12 | location=CH991763:363586-364134(-) | length=182	gb|GL50803_14938	20 kDa	95 % (0.013)	1	1	1	1	1	1
330	| organism=Giardia_lamblia_ATCC_50803 | product=Ribosomal protein S14 | location=CH991779:978874-979311(+) | length=145	gb|GL50803_7878	16 kDa	95 % (0.045)	1	1	1	1	1	1
331	| organism=Giardia_lamblia_ATCC_50803 | product=Glutaminyl-tRNA synthetase | location=CH991767:511649-513940(+) | length=763	gb|GL50803_9348	88 kDa	0 % (0.46)	1	1	1	1	1	1
332	| organism=Giardia_lamblia_ATCC_50803 | product=Spindle pole protein, putative | location=CH991768:219401-221347(-) | length=648	gb|GL50803_14895	72 kDa	95 % (0.038)	1	1	1	1	1	1
333	| organism=Giardia_lamblia_ATCC_50803 | product=Nucleotide-binding protein 1 | location=CH991763:1290667-1291686(-) | length=339	gb|GL50803_10969	37 kDa	0 % (0.087)	1	1	1	1	1	1
334	| organism=Giardia_lamblia_ATCC_50803 | product=Protein 21.1 | location=CH991779:319730-321886(+) | length=718	gb|GL50803_17585	77 kDa	95 % (0.010)	1	1	0	1	1	1
335	| organism=Giardia_lamblia_ATCC_50803 | product=Syntaxin-like protein 1 | location=CH991814:119129-120010(+) | length=293	gb|GL50803_7309	33 kDa	0 % (0.058)	1	1	1	1	1	1
336	| organism=Giardia_lamblia_ATCC_50803 | product=Multidrug resistance-associated protein 1 | location=CH991763:769186-773982(-) | length=1598	gb|GL50803_115052	179 kDa	95 % (0.048)	1	1	1	1	1	1
337	| organism=Giardia_lamblia_ATCC_50803 | product=Serpin 1 | location=CH991769:556525-557580(+) | length=351	gb|GL50803_4653	39 kDa	95 % (0.0050)	1	1	1	1	1	1
338	| organism=Giardia_lamblia_ATCC_50803 | product=Hypothetical protein | location=CH991767:411225-414536(+) | length=1103	gb|GL50803_7188	116 kDa	0 % (0.88)	1	1	1	1	1	1
339	| organism=Giardia_lamblia_ATCC_50803 | product=Hypothetical protein | location=CH991768:904677-906140(-) | length=487	gb|GL50803_92760	55 kDa	0 % (0.23)	1	1	1	1	1	1
340	| organism=Giardia_lamblia_ATCC_50803 | product=Ubiquitin-conjugating enzyme E1 | location=CH991768:535500-538778(+) | length=1092	gb|GL50803_10661	121 kDa	0 % (0.69)	1	1	1	1	1	1
341	| organism=Giardia_lamblia_ATCC_50803 | product=NSF | location=CH991771:253583-256057(-) | length=824	gb|GL50803_114776	90 kDa	95 % (0.0049)	1	1	1	1	1	1
342	| organism=Giardia_lamblia_ATCC_50803 | product=Ribosomal protein L32 | location=CH991779:879376-879786(+) | length=136	gb|GL50803_14049	16 kDa	0 % (0.84)	1	1	1	1	1	1
343	| organism=Giardia_lamblia_ATCC_50803 | product=G1 to S phase transition protein 1, putative | location=CH991767:201966-203363(+) | length=465	gb|GL50803_17460	51 kDa	95 % (0.026)	1	1	1	1	0	1
344	| organism=Giardia_lamblia_ATCC_50803 | product=RAN binding protein 1 | location=CH991763:555073-555573(-) | length=166	gb|GL50803_16969	19 kDa	0 % (0.65)	1	1	1	1	1	1
345	| organism=Giardia_lamblia_ATCC_50803 | product=TMP52 | location=CH991767:300587-301984(-) | length=465	gb|GL50803_137603	52 kDa	0 % (0.18)	1	1	1	1	1	1
346	| organism=Giardia_lamblia_ATCC_50803 | product=Ribosomal protein S11 | location=CH991798:30345-30809(+) | length=154	gb|GL50803_14827	18 kDa	0 % (0.068)	1	1	1	1	1	1
347	| organism=Giardia_lamblia_ATCC_50803 | product=Hypothetical protein | location=CH991782:802761-803714(-) | length=317	gb|GL50803_10016	35 kDa	0 % (0.80)	1	1	1	1	1	1
348	| organism=Giardia_lamblia_ATCC_50803 | product=20S proteasome alpha subunit 7 | location=CH991769:122031-122909(+) | length=292	gb|GL50803_11486	32 kDa	95 % (0.022)	1	1	1	1	1	1
349	| organism=Giardia_lamblia_ATCC_50803 | product=Hypothetical protein | location=CH991763:1004251-1005570(-) | length=439	gb|GL50803_23017	49 kDa	95 % (0.020)	1	1	1	1	1	1
350	| organism=Giardia_lamblia_ATCC_50803 | product=Ribosomal protein L35a | location=CH991769:622683-623054(-) | length=123	gb|GL50803_5947	14 kDa	0 % (0.97)	1	1	1	1	1	1
351	| organism=Giardia_lamblia_ATCC_50803 | product=Translationally controlled tumor protein-like protein | location=CH991768:526951-527406(-) | length=151	gb|GL50803_6242	17 kDa	0 % (0.59)	1	1	1	1	1	1
352	| organism=Giardia_lamblia_ATCC_50803 | product=Peroxiredoxin 1 | location=CH991764:75847-76587(+) | length=246	gb|GL50803_15383	28 kDa	0 % (0.20)	1	1	1	1	1	1
353	| organism=Giardia_lamblia_ATCC_50803 | product=Protein 21.1 | location=CH991768:863871-866381(-) | length=836	gb|GL50803_16532	93 kDa	95 % (0.017)	0	0	0	1	1	1
354	| organism=Giardia_lamblia_ATCC_50803 | product=Ribosomal protein L23A | location=CH991779:971926-972351(-) | length=141	gb|GL50803_7870	16 kDa	0 % (0.13)	1	1	1	1	1	1
355	| organism=Giardia_lamblia_ATCC_50803 | product=Rab11 | location=CH991768:256999-257649(+) | length=216	gb|GL50803_1695	24 kDa	95 % (0.043)	1	1	1	1	1	1
356	| organism=Giardia_lamblia_ATCC_50803 | product=Hypothetical protein | location=CH991769:150885-152366(+) | length=493	gb|GL50803_11380	52 kDa	0 % (0.92)	1	1	1	1	1	1
357	Keratin, type II cuticular Hb1 OS=Bos taurus GN=KRT81 PE=2 SV=1	sp|Q148H4|KRT81_BOVIN	55 kDa	0 % (0.24)	0	1	1	1	1	1
358	| organism=Giardia_lamblia_ATCC_50803 | product=Ornithine cyclodeaminase | location=CH991761:279128-280123(+) | length=331	gb|GL50803_2452	34 kDa	0 % (0.17)	1	1	1	1	1	1
359	| organism=Giardia_lamblia_ATCC_50803 | product=Hypothetical protein | location=CH991814:80733-82196(+) | length=487	gb|GL50803_40067	55 kDa	0 % (0.098)	1	1	1	1	0	1
360	| organism=Giardia_lamblia_ATCC_50803 | product=Fe-hydrogenase-1 | location=CH991782:520461-521885(-) | length=474	gb|GL50803_6304	52 kDa	0 % (0.24)	1	1	1	1	1	1
361	| organism=Giardia_lamblia_ATCC_50803 | product=Ubiquitin | location=CH991776:196012-196260(-) | length=82	gb|GL50803_7110	9 kDa	0 % (0.60)	1	1	1	1	1	1
362	| organism=Giardia_lamblia_ATCC_50803 | product=Protein 21.1 | location=CH991768:247283-248824(-) | length=513	gb|GL50803_137703	57 kDa	95 % (0.028)	1	1	1	1	1	0
363	| organism=Giardia_lamblia_ATCC_50803 | product=Mitotic spindle checkpoint protein MAD2 | location=CH991779:1154745-1155356(+) | length=203	gb|GL50803_100955	23 kDa	0 % (0.91)	1	1	1	1	1	1
364	| organism=Giardia_lamblia_ATCC_50803 | product=Chaperone protein dnaJ | location=CH991763:387832-388917(+) | length=361	gb|GL50803_15398	41 kDa	0 % (0.30)	1	1	1	1	1	1
365	| organism=Giardia_lamblia_ATCC_50803 | product=Spindle pole protein, putative | location=CH991762:330305-331366(+) | length=353	gb|GL50803_16729	41 kDa	0 % (0.70)	1	1	1	1	1	1
366	| organism=Giardia_lamblia_ATCC_50803 | product=Kinase, NEK | location=CH991768:221413-222306(+) | length=297	gb|GL50803_9196	34 kDa	0 % (0.30)	1	1	1	1	1	1
367	| organism=Giardia_lamblia_ATCC_50803 | product=Alpha-17 giardin | location=CH991761:41653-42585(+) | length=310	gb|GL50803_15101	35 kDa	0 % (0.85)	1	1	1	1	1	1
368	| organism=Giardia_lamblia_ATCC_50803 | product=PcnA | location=CH991776:105844-106743(+) | length=299	gb|GL50803_6564	33 kDa	95 % (0.011)	1	1	1	1	1	1
369	| organism=Giardia_lamblia_ATCC_50803 | product=Hypothetical protein | location=CH991771:30540-33971(-) | length=1143	gb|GL50803_14475	127 kDa	0 % (0.50)	1	1	1	1	1	1
370	| organism=Giardia_lamblia_ATCC_50803 | product=Kinase, NEK | location=CH991767:725766-727247(+) | length=493	gb|GL50803_5346	55 kDa	0 % (0.060)	1	1	1	1	1	1
371	| organism=Giardia_lamblia_ATCC_50803 | product=Molybdenum cofactor sulfurase | location=CH991776:245434-247293(+) | length=619	gb|GL50803_14200	69 kDa	0 % (0.085)	1	1	1	1	1	1
372	| organism=Giardia_lamblia_ATCC_50803 | product=Kinase, CMGC GSK | location=CH991782:240757-241809(+) | length=350	gb|GL50803_17625	40 kDa	0 % (0.22)	1	1	1	1	1	1
373	| organism=Giardia_lamblia_ATCC_50803 | product=Protein phosphatase PP2A regulatory subunit A | location=CH991779:715705-717702(-) | length=665	gb|GL50803_16567	75 kDa	0 % (0.18)	1	1	1	1	1	1
374	| organism=Giardia_lamblia_ATCC_50803 | product=Protein 21.1 | location=CH991779:615437-616996(+) | length=519	gb|GL50803_5188	57 kDa	0 % (0.46)	1	1	1	1	1	0
375	Keratin, type II cytoskeletal 6B OS=Homo sapiens GN=KRT6B PE=1 SV=5	sp|P04259|K2C6B_HUMAN (+1)	60 kDa	0 % (0.37)	1	0	0	0	0	0
376	| organism=Giardia_lamblia_ATCC_50803 | product=Phenylalanyl-tRNA synthetase beta chain | location=CH991762:409383-411152(-) | length=589	gb|GL50803_16760	66 kDa	0 % (0.051)	1	1	1	1	1	1
377	| organism=Giardia_lamblia_ATCC_50803 | product=Kinase, NEK | location=CH991767:150476-151930(-) | length=484	gb|GL50803_26199	53 kDa	0 % (0.28)	1	1	1	1	1	1
378	| organism=Giardia_lamblia_ATCC_50803 | product=Eukaryotic translation initiation factor 2 alpha subunit | location=CH991767:1521842-1522846(-) | length=334	gb|GL50803_13943	38 kDa	0 % (0.39)	1	1	1	1	1	1
379	| organism=Giardia_lamblia_ATCC_50803 | product=Phosphatase | location=CH991769:131061-132218(+) | length=385	gb|GL50803_14404	42 kDa	0 % (0.64)	1	1	1	1	1	1
380	| organism=Giardia_lamblia_ATCC_50803 | product=Deoxynucleoside kinase | location=CH991767:246748-247503(-) | length=251	gb|GL50803_17451	29 kDa	0 % (0.66)	1	1	1	1	1	1
381	| organism=Giardia_lamblia_ATCC_50803 | product=Ribosomal protein L24A | location=CH991767:361396-361704(-) | length=102	gb|GL50803_19003	12 kDa	95 % (0.023)	1	1	1	1	1	1
382	| organism=Giardia_lamblia_ATCC_50803 | product=Ribosomal protein L27 | location=CH991782:397936-398343(+) | length=135	gb|GL50803_8462	15 kDa	0 % (0.66)	1	1	1	1	1	1
383	| organism=Giardia_lamblia_ATCC_50803 | product=Protein 21.1 | location=CH991768:900960-901880(+) | length=306	gb|GL50803_4767	33 kDa	0 % (0.63)	1	1	1	1	1	1
384	| organism=Giardia_lamblia_ATCC_50803 | product=Leucyl-tRNA synthetase | location=CH991785:23115-26636(-) | length=1173	gb|GL50803_8621	132 kDa	0 % (0.88)	1	1	1	1	1	1
385	| organism=Giardia_lamblia_ATCC_50803 | product=Developmentally regulated GTP-binding protein 1 | location=CH991769:17206-18327(-) | length=373	gb|GL50803_16200	41 kDa	0 % (0.98)	1	1	1	1	1	1
386	| organism=Giardia_lamblia_ATCC_50803 | product=Hypothetical protein | location=CH991768:640779-641258(+) | length=159	gb|GL50803_7204	19 kDa	95 % (0.038)	1	1	1	1	1	1
387	| organism=Giardia_lamblia_ATCC_50803 | product=Kelch repeat-containing protein | location=CH991768:1276826-1281370(+) | length=1514	gb|GL50803_15054	166 kDa	0 % (0.14)	1	1	1	1	1	1
388	| organism=Giardia_lamblia_ATCC_50803 | product=Inositol-3-phosphate synthase | location=CH991779:277031-278680(+) | length=549	gb|GL50803_17579	60 kDa	0 % (0.51)	1	1	1	1	1	1
389	| organism=Giardia_lamblia_ATCC_50803 | product=Protein 21.1 | location=CH991767:103906-106419(+) | length=837	gb|GL50803_102023	92 kDa	0 % (0.054)	1	1	0	1	1	1
390	| organism=Giardia_lamblia_ATCC_50803 | product=Nucleoside diphosphate kinase | location=CH991782:58822-59985(-) | length=387	gb|GL50803_14135	43 kDa	0 % (0.33)	1	1	1	1	1	1
391	| organism=Giardia_lamblia_ATCC_50803 | product=Alanyl-tRNA synthetase | location=CH991779:1038355-1041264(-) | length=969	gb|GL50803_96460	108 kDa	0 % (0.95)	1	1	1	1	1	1
392	| organism=Giardia_lamblia_ATCC_50803 | product=Hypothetical protein | location=CH991768:740427-740798(+) | length=123	gb|GL50803_3910	14 kDa	0 % (0.36)	1	1	1	1	1	1
393	| organism=Giardia_lamblia_ATCC_50803 | product=Kinase, NEK | location=CH991779:947948-948877(-) | length=309	gb|GL50803_101307 (+1)	33 kDa	0 % (0.46)	1	1	1	1	1	1
394	| organism=Giardia_lamblia_ATCC_50803 | product=Axonemal p66.0 | location=CH991780:29873-31531(-) | length=552	gb|GL50803_114462	63 kDa	95 % (0.0086)	1	1	1	1	1	1
395	| organism=Giardia_lamblia_ATCC_50803 | product=Hypothetical protein | location=CH991767:757201-759519(+) | length=772	gb|GL50803_16648	88 kDa	0 % (0.076)	1	1	0	1	1	1
396	| organism=Giardia_lamblia_ATCC_50803 | product=Ser/Thr phosphatase 2C, putative | location=CH991763:503891-504973(+) | length=360	gb|GL50803_11740	39 kDa	0 % (0.54)	1	1	1	1	1	1
397	| organism=Giardia_lamblia_ATCC_50803 | product=Rab1a | location=CH991779:994079-994717(+) | length=212	gb|GL50803_9558	23 kDa	0 % (0.73)	1	1	1	1	1	1
398	| organism=Giardia_lamblia_ATCC_50803 | product=Kinase, NEK | location=CH991767:248733-250826(+) | length=697	gb|GL50803_112518	76 kDa	95 % (0.023)	1	1	1	1	1	1
399	| organism=Giardia_lamblia_ATCC_50803 | product=GTP-binding protein Sar1 | location=CH991763:444134-444709(+) | length=191	gb|GL50803_7569 (+1)	21 kDa	0 % (0.78)	1	1	1	1	1	1
400	| organism=Giardia_lamblia_ATCC_50803 | product=UDP-N-acetylglucosamine pyrophosphorylase | location=CH991763:1024398-1025708(+) | length=436	gb|GL50803_16217	48 kDa	0 % (0.91)	1	1	1	1	1	1
401	| organism=Giardia_lamblia_ATCC_50803 | product=Kinase, CMGC CDK | location=CH991761:288454-289380(+) | length=308	gb|GL50803_8037	35 kDa	0 % (0.97)	1	1	1	1	1	1
402	| organism=Giardia_lamblia_ATCC_50803 | product=Hypothetical protein | location=CH991814:79157-80575(-) | length=472	gb|GL50803_22291	52 kDa	0 % (0.22)	1	1	1	1	1	1
403	| organism=Giardia_lamblia_ATCC_50803 | product=Hypothetical protein | location=CH991763:1380285-1381259(+) | length=324	gb|GL50803_16844	35 kDa	0 % (0.090)	1	0	1	1	1	1
404	| organism=Giardia_lamblia_ATCC_50803 | product=Tenascin-like | location=CH991761:290919-292637(+) | length=572	gb|GL50803_95162	62 kDa	0 % (0.35)	1	1	0	1	1	1
405	| organism=Giardia_lamblia_ATCC_50803 | product=S-adenosylmethionine synthetase | location=CH991762:377904-379214(-) | length=436	gb|GL50803_5659	49 kDa	0 % (0.22)	1	1	1	1	1	1
406	| organism=Giardia_lamblia_ATCC_50803 | product=Uracil phosphoribosyltransferase | location=CH991776:105071-105706(+) | length=211	gb|GL50803_6563	23 kDa	0 % (0.77)	1	1	1	1	1	1
407	| organism=Giardia_lamblia_ATCC_50803 | product=Phospholipase B | location=CH991763:1393000-1394634(+) | length=544	gb|GL50803_93548	63 kDa	0 % (0.96)	1	1	1	1	1	1
408	| organism=Giardia_lamblia_ATCC_50803 | product=Elongation initiation factor 5C | location=CH991769:391203-392435(-) | length=410	gb|GL50803_7522	47 kDa	0 % (0.056)	1	1	1	1	1	1
409	| organism=Giardia_lamblia_ATCC_50803 | product=Kinase, CK1 Casein kinase | location=CH991771:34151-35356(+) | length=401	gb|GL50803_7537	46 kDa	0 % (0.89)	1	1	1	1	1	1
410	| organism=Giardia_lamblia_ATCC_50803 | product=26S proteasome ATPase subunit S4, putative | location=CH991782:75368-76711(-) | length=447	gb|GL50803_113554	50 kDa	0 % (0.29)	1	1	1	1	0	1
411	| organism=Giardia_lamblia_ATCC_50803 | product=Ornithine decarboxylase | location=CH991814:313795-315141(+) | length=448	gb|GL50803_94582	50 kDa	0 % (0.43)	1	1	1	1	0	1
412	| organism=Giardia_lamblia_ATCC_50803 | product=Ribosomal protein L15 | location=CH991763:531914-532528(-) | length=204	gb|GL50803_8001	24 kDa	0 % (0.70)	1	1	1	1	1	1
413	| organism=Giardia_lamblia_ATCC_50803 | product=Vacuolar ATP synthase subunit D | location=CH991767:383814-384620(+) | length=268	gb|GL50803_3678	29 kDa	0 % (0.69)	1	1	1	1	1	1
414	Keratin, type II cytoskeletal 5 OS=Homo sapiens GN=KRT5 PE=1 SV=3	sp|P13647|K2C5_HUMAN	62 kDa	0 % (0.59)	1	1	0	1	1	1
415	| organism=Giardia_lamblia_ATCC_50803 | product=Kinase, AGC PKA | location=CH991771:8452-9696(+) | length=414	gb|GL50803_86444	47 kDa	0 % (0.089)	1	1	1	1	1	1
416	| organism=Giardia_lamblia_ATCC_50803 | product=Hypothetical protein | location=CH991779:1110785-1111180(-) | length=131	gb|GL50803_5810	15 kDa	0 % (0.17)	1	1	1	1	1	1
417	| organism=Giardia_lamblia_ATCC_50803 | product=Ribosomal protein L17 | location=CH991767:805799-806293(-) | length=164	gb|GL50803_98056	19 kDa	0 % (0.44)	1	1	1	1	1	1
418	| organism=Giardia_lamblia_ATCC_50803 | product=Protein 21.1 | location=CH991769:182944-184428(+) | length=494	gb|GL50803_14679	54 kDa	0 % (0.68)	1	1	1	1	1	1
419	| organism=Giardia_lamblia_ATCC_50803 | product=SKD1 protein | location=CH991817:78926-80290(+) | length=454	gb|GL50803_101906	50 kDa	95 % (0.042)	1	1	1	1	1	1
420	| organism=Giardia_lamblia_ATCC_50803 | product=High cysteine membrane protein Group 3 | location=CH991779:253677-256178(+) | length=833	gb|GL50803_113987	86 kDa	0 % (0.43)	1	1	1	1	1	1
421	| organism=Giardia_lamblia_ATCC_50803 | product=Peptidyl-prolyl cis-trans isomerase B precursor | location=CH991779:747046-747621(-) | length=191	gb|GL50803_17000	21 kDa	0 % (0.072)	1	1	1	1	1	1
422	| organism=Giardia_lamblia_ATCC_50803 | product=Hypothetical protein | location=CH991782:824728-827676(-) | length=982	gb|GL50803_14584	110 kDa	0 % (0.47)	1	1	1	1	1	1
423	| organism=Giardia_lamblia_ATCC_50803 | product=Phosphatidate cytidylyltransferase | location=CH991771:74603-75733(+) | length=376	gb|GL50803_16906	42 kDa	0 % (0.19)	1	1	1	1	1	1
424	| organism=Giardia_lamblia_ATCC_50803 | product=Ser/Thr protein phosphatase PP1-alpha 2 catalytic subunit | location=CH991779:410205-411182(-) | length=325	gb|GL50803_14568	37 kDa	0 % (0.18)	1	1	1	1	1	1
425	| organism=Giardia_lamblia_ATCC_50803 | product=Protein phosphatase PP2A regulatory subunit B | location=CH991779:1224216-1225634(-) | length=472	gb|GL50803_4079	53 kDa	0 % (0.14)	1	1	1	1	1	1
426	| organism=Giardia_lamblia_ATCC_50803 | product=Hypothetical protein | location=CH991779:933598-934920(+) | length=440	gb|GL50803_4149	50 kDa	0 % (0.070)	1	1	1	1	1	1
427	| organism=Giardia_lamblia_ATCC_50803 | product=Hypothetical protein | location=CH991767:159165-159917(+) | length=250	gb|GL50803_10524	27 kDa	95 % (0.046)	1	0	0	1	1	1
428	| organism=Giardia_lamblia_ATCC_50803 | product=4-alpha-glucanotransferase | location=CH991782:479944-483591(-) | length=1215	gb|GL50803_8978	138 kDa	0 % (0.35)	1	1	1	1	0	1
429	| organism=Giardia_lamblia_ATCC_50803 | product=Dynein regulatory complex | location=CH991771:269198-270604(-) | length=468	gb|GL50803_16540	54 kDa	0 % (0.31)	1	1	1	1	1	0
430	| organism=Giardia_lamblia_ATCC_50803 | product=Kinesin-13 | location=CH991782:587732-589876(-) | length=714	gb|GL50803_16945	80 kDa	0 % (0.94)	1	1	1	1	1	1
431	| organism=Giardia_lamblia_ATCC_50803 | product=VSP with INR | location=CH991771:238398-240617(-) | length=739	gb|GL50803_101074	77 kDa	0 % (0.90)	1	1	1	1	1	1
432	| organism=Giardia_lamblia_ATCC_50803 | product=Neurogenic locus Notch protein precursor | location=CH991767:1580997-1582775(+) | length=592	gb|GL50803_16322	63 kDa	0 % (0.89)	1	1	0.99	1	1	1
433	| organism=Giardia_lamblia_ATCC_50803 | product=Hypothetical protein | location=CH991768:204443-205582(-) | length=379	gb|GL50803_9121	44 kDa	0 % (0.78)	1	1	1	1	1	1
434	| organism=Giardia_lamblia_ATCC_50803 | product=Endonuclease III | location=CH991767:1017751-1018722(+) | length=323	gb|GL50803_3595	36 kDa	0 % (0.52)	1	1	1	1	1	1
435	| organism=Giardia_lamblia_ATCC_50803 | product=Histone H3 | location=CH991814:293718-294158(-) | length=146	gb|GL50803_135231 (+1)	16 kDa	0 % (0.55)	1	1	1	1	1	1
436	| organism=Giardia_lamblia_ATCC_50803 | product=Alpha-7.1 giardin | location=CH991776:414382-415548(-) | length=388	gb|GL50803_103373	43 kDa	0 % (0.60)	1	1	1	1	0.99	1
437	| organism=Giardia_lamblia_ATCC_50803 | product=20S proteasome alpha subunit 4 | location=CH991761:51136-51780(+) | length=214	gb|GL50803_15099	23 kDa	0 % (0.72)	1	1	1	1	1	1
438	| organism=Giardia_lamblia_ATCC_50803 | product=Eukaryotic translation initiation factor 5A | location=CH991761:283112-283561(-) | length=149	gb|GL50803_14614	17 kDa	0 % (0.90)	1	1	1	1	1	1
439	| organism=Giardia_lamblia_ATCC_50803 | product=Hypothetical protein | location=CH991767:1144475-1145860(+) | length=461	gb|GL50803_32999	51 kDa	0 % (0.60)	1	1	1	1	1	1
440	| organism=Giardia_lamblia_ATCC_50803 | product=Hypothetical protein | location=CH991768:1050477-1051253(-) | length=258	gb|GL50803_8770	29 kDa	0 % (0.79)	1	1	1	1	1	1
441	| organism=Giardia_lamblia_ATCC_50803 | product=Hypothetical protein | location=CH991767:408096-408551(-) | length=151	gb|GL50803_6171	17 kDa	0 % (0.79)	1	1	1	1	1	1
442	| organism=Giardia_lamblia_ATCC_50803 | product=Hypothetical protein | location=CH991761:243767-244651(+) | length=294	gb|GL50803_15251	32 kDa	0 % (0.94)	1	1	1	1	1	1
443	| organism=Giardia_lamblia_ATCC_50803 | product=Hypothetical protein | location=CH991764:115107-116054(-) | length=315	gb|GL50803_11129	34 kDa	0 % (0.17)	1	1	1	1	1	1
444	| organism=Giardia_lamblia_ATCC_50803 | product=WD-40 repeat protein | location=CH991762:253353-255716(-) | length=787	gb|GL50803_15218	84 kDa	95 % (0.033)	1	1	1	1	1	1
445	| organism=Giardia_lamblia_ATCC_50803 | product=Hypothetical protein | location=CH991761:280144-283095(+) | length=983	gb|GL50803_16312	111 kDa	0 % (0.48)	1	1	1	1	1	1
446	| organism=Giardia_lamblia_ATCC_50803 | product=Kinase, CAMK CAMKL | location=CH991771:119917-121215(+) | length=432	gb|GL50803_16034	49 kDa	0 % (0.17)	1	1	1	1	0	1
447	| organism=Giardia_lamblia_ATCC_50803 | product=DRE4 protein | location=CH991779:1264942-1268439(-) | length=1165	gb|GL50803_17430	130 kDa	0 % (0.12)	1	1	1	1	0	1
448	| organism=Giardia_lamblia_ATCC_50803 | product=Glycyl-tRNA synthetase | location=CH991782:152909-154774(+) | length=621	gb|GL50803_9011	70 kDa	0 % (0.22)	1	1	1	1	1	1
449	| organism=Giardia_lamblia_ATCC_50803 | product=Ribosomal protein S15A | location=CH991793:25189-25581(+) | length=130	gb|GL50803_15228	15 kDa	0 % (0.16)	1	1	1	1	1	1
450	| organism=Giardia_lamblia_ATCC_50803 | product=Adenylate kinase | location=CH991771:20681-21538(+) | length=285	gb|GL50803_28234	32 kDa	0 % (0.69)	1	1	1	1	1	1
451	| organism=Giardia_lamblia_ATCC_50803 | product=L-serine dehydratase | location=CH991763:1283952-1285529(+) | length=525	gb|GL50803_24662	57 kDa	0 % (0.36)	1	1	1	1	1	0
452	| organism=Giardia_lamblia_ATCC_50803 | product=EH domain binding protein epsin 2 | location=CH991767:1536754-1537971(+) | length=405	gb|GL50803_3256	45 kDa	0 % (0.46)	1	1	1	1	1	1
453	| organism=Giardia_lamblia_ATCC_50803 | product=Hypothetical protein | location=CH991779:1062831-1064075(+) | length=414	gb|GL50803_16659	46 kDa	0 % (0.88)	1	1	1	1	1	1
454	| organism=Giardia_lamblia_ATCC_50803 | product=26S proteasome regulatory subunit, putative | location=CH991762:273353-277399(-) | length=1348	gb|GL50803_91643	148 kDa	0 % (0.18)	1	1	1	1	1	1
455	| organism=Giardia_lamblia_ATCC_50803 | product=Protein 21.1 | location=CH991762:370986-372098(+) | length=370	gb|GL50803_7414	41 kDa	95 % (0.035)	1	1	1	1	1	1
456	| organism=Giardia_lamblia_ATCC_50803 | product=Actin related protein | location=CH991768:46180-49086(-) | length=968	gb|GL50803_8726	106 kDa	0 % (0.17)	1	0	1	1	1	1
457	| organism=Giardia_lamblia_ATCC_50803 | product=Hypothetical protein | location=CH991769:331559-332452(-) | length=297	gb|GL50803_8377	32 kDa	0 % (0.077)	1	1	1	1	1	0
458	| organism=Giardia_lamblia_ATCC_50803 | product=Protein 21.1 | location=CH991768:1243377-1245881(+) | length=834	gb|GL50803_8174	94 kDa	0 % (0.080)	1	1	0	1	1	1
459	| organism=Giardia_lamblia_ATCC_50803 | product=Hypothetical protein | location=CH991779:95622-96464(+) | length=280	gb|GL50803_96264	32 kDa	0 % (0.81)	1	1	1	1	1	1
460	| organism=Giardia_lamblia_ATCC_50803 | product=Alpha-12 giardin | location=CH991767:26624-27595(-) | length=323	gb|GL50803_10073	36 kDa	95 % (0.032)	1	1	1	1	1	1
461	| organism=Giardia_lamblia_ATCC_50803 | product=Alpha-snap | location=CH991762:292250-293134(-) | length=294	gb|GL50803_10856	33 kDa	0 % (0.35)	1	1	1	1	1	1
462	| organism=Giardia_lamblia_ATCC_50803 | product=Kinase, NEK-like | location=CH991814:504064-505665(-) | length=533	gb|GL50803_15035	59 kDa	0 % (0.35)	1	1	1	1	0	1
463	| organism=Giardia_lamblia_ATCC_50803 | product=Caltractin | location=CH991768:1276240-1276770(+) | length=176	gb|GL50803_104685	20 kDa	0 % (0.85)	1	1	1	1	1	1
464	| organism=Giardia_lamblia_ATCC_50803 | product=Thymus-specific serine protease precursor | location=CH991762:312061-313629(+) | length=522	gb|GL50803_10843	58 kDa	0 % (0.53)	1	1	1	1	1	1
465	Keratin, type I microfibrillar 48 kDa, component 8C-1 OS=Ovis aries PE=1 SV=2	sp|P02534|K1M1_SHEEP (+1)	47 kDa	0 % (0.25)	1	1	1	1	1	1
466	| organism=Giardia_lamblia_ATCC_50803 | product=NADPH oxidoreductase, putative | location=CH991761:70334-70828(-) | length=164	gb|GL50803_17150	19 kDa	0 % (0.54)	1	1	1	1	1	1
467	| organism=Giardia_lamblia_ATCC_50803 | product=Ribosomal protein L35 | location=CH991767:357833-358291(+) | length=152	gb|GL50803_6133	17 kDa	0 % (0.85)	1	1	1	1	1	1
468	| organism=Giardia_lamblia_ATCC_50803 | product=ABC transporter family protein | location=CH991768:1271278-1274535(+) | length=1085	gb|GL50803_16575	120 kDa	0 % (0.14)	1	1	1	1	1	1
469	| organism=Giardia_lamblia_ATCC_50803 | product=Dynein heavy chain | location=CH991767:176500-178809(-) | length=769	gb|GL50803_10538	88 kDa	0 % (0.16)	1	1	1	1	1	1
470	| organism=Giardia_lamblia_ATCC_50803 | product=Deoxyhypusine synthase, putative | location=CH991779:366491-367660(-) | length=389	gb|GL50803_15535	44 kDa	0 % (0.11)	1	1	1	1	1	1
471	| organism=Giardia_lamblia_ATCC_50803 | product=Protein 21.1 | location=CH991762:62021-62938(+) | length=305	gb|GL50803_8235	34 kDa	0 % (0.29)	1	1	1	1	1	1
472	| organism=Giardia_lamblia_ATCC_50803 | product=Ribosomal protein S15 | location=CH991768:533417-533854(+) | length=145	gb|GL50803_15260	17 kDa	0 % (0.60)	1	1	1	1	1	1
473	| organism=Giardia_lamblia_ATCC_50803 | product=hypothetical protein | location=CH991780:40321-48492(-) | length=2723	gb|GL50803_16390	301 kDa	0 % (0.064)	1	1	1	1	1	0
474	| organism=Giardia_lamblia_ATCC_50803 | product=Dynein heavy chain | location=CH991814:120554-137287(+) | length=5577	gb|GL50803_94440	630 kDa	0 % (0.20)	1	0	1	1	1	0
475	| organism=Giardia_lamblia_ATCC_50803 | product=Hypothetical protein | location=CH991768:533894-535330(-) | length=478	gb|GL50803_24425	52 kDa	0 % (0.11)	1	1	1	1	0	1
476	| organism=Giardia_lamblia_ATCC_50803 | product=Hypothetical protein | location=CH991763:1279144-1279767(-) | length=207	gb|GL50803_13603	23 kDa	0 % (0.14)	1	1	1	1	1	1
477	| organism=Giardia_lamblia_ATCC_50803 | product=Hypothetical protein | location=CH991767:1517580-1518116(+) | length=178	gb|GL50803_17195	19 kDa	0 % (0.081)	1	1	1	1	1	1
478	| organism=Giardia_lamblia_ATCC_50803 | product=Methionyl-tRNA synthetase | location=CH991785:38456-40204(+) | length=582	gb|GL50803_22204	65 kDa	0 % (0.54)	1	1	1	1	1	1
479	| organism=Giardia_lamblia_ATCC_50803 | product=Hypothetical protein | location=CH991769:245043-245894(-) | length=283	gb|GL50803_4259	30 kDa	0 % (0.23)	1	1	1	1	1	1
480	| organism=Giardia_lamblia_ATCC_50803 | product=26S protease regulatory subunit 8 | location=CH991776:249165-250370(+) | length=401	gb|GL50803_17106	45 kDa	0 % (0.49)	1	1	1	1	1	1
481	| organism=Giardia_lamblia_ATCC_50803 | product=Kinase, NEK | location=CH991779:881615-882718(+) | length=367	gb|GL50803_11311	42 kDa	0 % (0.39)	1	1	1	1	1	1
482	| organism=Giardia_lamblia_ATCC_50803 | product=Methionyl-tRNA synthetase | location=CH991814:104281-104988(+) | length=235	gb|GL50803_4606	25 kDa	0 % (0.23)	1	1	1	1	1	1
483	| organism=Giardia_lamblia_ATCC_50803 | product=Alpha-5 giardin | location=CH991771:205705-206613(-) | length=302	gb|GL50803_7797 (+1)	34 kDa	0 % (0.11)	1	1	1	1	1	1
484	| organism=Giardia_lamblia_ATCC_50803 | product=Alpha-7.3 giardin | location=CH991767:40677-41564(+) | length=295	gb|GL50803_114787	33 kDa	0 % (0.67)	1	1	1	1	1	1
485	| organism=Giardia_lamblia_ATCC_50803 | product=Ribosomal protein S26 | location=CH991793:133206-133535(+) | length=109	gb|GL50803_17364	13 kDa	0 % (0.37)	1	1	0	1	1	1
486	| organism=Giardia_lamblia_ATCC_50803 | product=Hypothetical protein | location=CH991769:308913-311000(+) | length=695	gb|GL50803_13651	78 kDa	95 % (0.013)	0	0	0	1	1	1
487	| organism=Giardia_lamblia_ATCC_50803 | product=Histone H2B | location=CH991767:1397122-1397514(-) | length=130	gb|GL50803_121045 (+1)	15 kDa	0 % (0.72)	1	1	1	1	1	1
488	| organism=Giardia_lamblia_ATCC_50803 | product=Ribosomal protein S24 | location=CH991779:606687-607085(+) | length=132	gb|GL50803_10367	15 kDa	0 % (0.85)	1	1	1	1	1	1
489	| organism=Giardia_lamblia_ATCC_50803 | product=Eukaryotic translation initiation factor 5 | location=CH991779:371216-372229(-) | length=337	gb|GL50803_15538	38 kDa	95 % (0.0018)	1	1	1	1	1	1
490	| organism=Giardia_lamblia_ATCC_50803 | product=VSP with INR | location=CH991767:444147-445331(+) | length=394	gb|GL50803_137613	41 kDa	95 % (0.047)	1	1	1	1	1	1
491	| organism=Giardia_lamblia_ATCC_50803 | product=Spindle pole protein, putative | location=CH991767:1753997-1755391(+) | length=464	gb|GL50803_13372	55 kDa	0 % (0.99)	1	1	1	1	1	1
492	| organism=Giardia_lamblia_ATCC_50803 | product=Hypothetical protein | location=CH991769:804670-806586(+) | length=638	gb|GL50803_8854	70 kDa	95 % (0.0080)	1	1	1	1	1	1
493	| organism=Giardia_lamblia_ATCC_50803 | product=Kinase, AGC AKT | location=CH991814:310909-312669(+) | length=586	gb|GL50803_11364	66 kDa	0 % (0.94)	1	1	1	1	1	1
494	| organism=Giardia_lamblia_ATCC_50803 | product=ABC transporter family protein | location=CH991769:771468-774341(-) | length=957	gb|GL50803_87446	105 kDa	0 % (0.81)	1	1	1	1	1	1
495	| organism=Giardia_lamblia_ATCC_50803 | product=Hypothetical protein | location=CH991763:1032077-1032568(-) | length=163	gb|GL50803_23004	18 kDa	0 % (0.55)	1	1	1	1	1	1
496	| organism=Giardia_lamblia_ATCC_50803 | product=Calmodulin | location=CH991761:186510-186971(+) | length=153	gb|GL50803_5333	17 kDa	95 % (0.046)	1	1	1	1	1	1
497	| organism=Giardia_lamblia_ATCC_50803 | product=Ribosomal protein L23 | location=CH991776:28660-29088(-) | length=142	gb|GL50803_10091	15 kDa	0 % (0.95)	1	1	1	1	1	1
498	| organism=Giardia_lamblia_ATCC_50803 | product=Hypothetical protein | location=CH991779:712576-715653(+) | length=1025	gb|GL50803_10778	112 kDa	0 % (0.29)	1	1	1	1	1	1
499	| organism=Giardia_lamblia_ATCC_50803 | product=ABC transporter family protein | location=CH991763:1060754-1063579(+) | length=941	gb|GL50803_92223	106 kDa	0 % (0.70)	1	1	1	1	1	1
500	| organism=Giardia_lamblia_ATCC_50803 | product=Hypothetical protein | location=CH991761:170038-170796(-) | length=252	gb|GL50803_113284 (+2)	28 kDa	0 % (0.23)	1	1	1	1	1	1
501	| organism=Giardia_lamblia_ATCC_50803 | product=Grp94/Hsp90 | location=CH991769:508052-510685(-) | length=877	gb|GL50803_15247	100 kDa	0 % (0.11)	1	1	1	1	1	1
502	| organism=Giardia_lamblia_ATCC_50803 | product=Serine peptidase, putative | location=CH991763:366332-367741(+) | length=469	gb|GL50803_15871	53 kDa	0 % (0.15)	1	1	1	1	1	1
503	| organism=Giardia_lamblia_ATCC_50803 | product=Seven transmembrane protein 1 | location=CH991761:294478-295434(-) | length=318	gb|GL50803_8044	35 kDa	0 % (0.19)	1	1	1	1	1	1
504	| organism=Giardia_lamblia_ATCC_50803 | product=4-methyl-5-thiazole monophosphate biosynthesis enzyme | location=CH991763:646493-647053(+) | length=186	gb|GL50803_9088	20 kDa	0 % (0.22)	1	1	1	1	1	1
505	| organism=Giardia_lamblia_ATCC_50803 | product=Pelo protein | location=CH991769:318146-319321(+) | length=391	gb|GL50803_5892	44 kDa	0 % (0.41)	1	1	1	1	1	1
506	| organism=Giardia_lamblia_ATCC_50803 | product=Hypothetical protein | location=CH991763:134356-135819(-) | length=487	gb|GL50803_96818	54 kDa	0 % (0.44)	1	1	1	1	1	1
507	| organism=Giardia_lamblia_ATCC_50803 | product=Metallo-beta-lactamase superfamily protein | location=CH991768:635925-636866(+) | length=313	gb|GL50803_14392	35 kDa	0 % (0.13)	1	1	1	1	1	1
508	| organism=Giardia_lamblia_ATCC_50803 | product=Hypothetical protein | location=CH991779:435888-440132(-) | length=1414	gb|GL50803_8745	157 kDa	95 % (0.0066)	1	1	1	1	1	0
509	| organism=Giardia_lamblia_ATCC_50803 | product=Alpha-19 giardin | location=CH991767:1831549-1832865(-) | length=438	gb|GL50803_4026	48 kDa	95 % (0.0092)	1	1	1	1	0	0
510	| organism=Giardia_lamblia_ATCC_50803 | product=Hypothetical protein | location=CH991782:800122-800784(+) | length=220	gb|GL50803_10013	24 kDa	0 % (0.71)	1	1	1	1	1	1
511	| organism=Giardia_lamblia_ATCC_50803 | product=FixW protein, putative | location=CH991767:701832-702233(+) | length=133	gb|GL50803_6289	15 kDa	0 % (0.19)	1	1	1	1	1	1
512	| organism=Giardia_lamblia_ATCC_50803 | product=20S proteasome alpha subunit 5 | location=CH991763:819195-819932(+) | length=245	gb|GL50803_2980	27 kDa	95 % (0.0020)	1	1	1	1	1	1
513	| organism=Giardia_lamblia_ATCC_50803 | product=Adenine phosphoribosyltransferase | location=CH991762:357775-358317(-) | length=180	gb|GL50803_112885	19 kDa	95 % (0.029)	1	1	1	1	1	1
514	| organism=Giardia_lamblia_ATCC_50803 | product=Hypothetical protein | location=CH991768:530313-531554(+) | length=413	gb|GL50803_16996	46 kDa	0 % (0.79)	1	1	1	1	1	1
515	| organism=Giardia_lamblia_ATCC_50803 | product=ATP-binding cassette protein 5 | location=CH991762:52881-56078(+) | length=1065	gb|GL50803_8227	119 kDa	0 % (0.43)	1	1	1	1	1	1
516	Angiogenin-2 OS=Bos taurus GN=ANG2 PE=1 SV=1	sp|P80929|ANG2_BOVIN	15 kDa	0 % (0.22)	1	1	1	1	1	1
517	| organism=Giardia_lamblia_ATCC_50803 | product=Hypothetical protein | location=CH991779:58353-59255(-) | length=300	gb|GL50803_14213	33 kDa	0 % (0.31)	1	1	1	1	1	1
518	| organism=Giardia_lamblia_ATCC_50803 | product=hypothetical protein | location=CH991779:1375433-1376875(+) | length=480	gb|GL50803_15454	53 kDa	95 % (0.043)	1	1	1	1	1	1
519	| organism=Giardia_lamblia_ATCC_50803 | product=CDC72 | location=CH991782:925956-927185(+) | length=409	gb|GL50803_5772	47 kDa	0 % (0.072)	1	1	1	1	0	1
520	| organism=Giardia_lamblia_ATCC_50803 | product=Ribosomal protein L14 | location=CH991779:203244-203639(-) | length=131	gb|GL50803_14091	15 kDa	0 % (0.31)	1	1	0	1	1	1
521	| organism=Giardia_lamblia_ATCC_50803 | product=Sec31 | location=CH991793:202666-205740(+) | length=1024	gb|GL50803_2562	110 kDa	0 % (0.65)	1	1	0	1	1	1
522	| organism=Giardia_lamblia_ATCC_50803 | product=Hypothetical protein | location=CH991782:636179-638803(+) | length=874	gb|GL50803_16935	94 kDa	0 % (0.16)	1	1	0	1	1	1
523	| organism=Giardia_lamblia_ATCC_50803 | product=DEAD box RNA helicase Vasa | location=CH991776:22645-23994(+) | length=449	gb|GL50803_34684	50 kDa	0 % (0.051)	1	1	1	1	1	1
524	| organism=Giardia_lamblia_ATCC_50803 | product=Vacuolar proton-ATPase subunit, putative | location=CH991763:924803-927604(-) | length=933	gb|GL50803_18470	104 kDa	0 % (0.53)	1	1	1	1	1	1
525	| organism=Giardia_lamblia_ATCC_50803 | product=Hypothetical protein | location=CH991767:287559-288074(-) | length=171	gb|GL50803_16044	20 kDa	0 % (0.63)	1	1	1	1	1	1
526	| organism=Giardia_lamblia_ATCC_50803 | product=Ribosomal protein L34 | location=CH991779:892738-893100(-) | length=120	gb|GL50803_36069	13 kDa	0 % (0.062)	1	1	0	1	1	1
527	| organism=Giardia_lamblia_ATCC_50803 | product=Kinase, PLK | location=CH991767:1035627-1037663(+) | length=678	gb|GL50803_104150	77 kDa	0 % (0.71)	1	0	1	1	0	1
528	| organism=Giardia_lamblia_ATCC_50803 | product=Phosphatidylinositol-4-phosphate 5-kinase, putative | location=CH991779:1127643-1128491(-) | length=282	gb|GL50803_2622	32 kDa	0 % (0.15)	1	1	1	1	1	1
529	| organism=Giardia_lamblia_ATCC_50803 | product=20S proteasome alpha subunit 3 | location=CH991779:628395-629129(+) | length=244	gb|GL50803_14497	27 kDa	0 % (0.20)	1	1	1	1	1	1
530	| organism=Giardia_lamblia_ATCC_50803 | product=Hypothetical protein | location=CH991762:178388-179719(-) | length=443	gb|GL50803_32399	49 kDa	95 % (0.029)	1	1	1	1	1	1
531	| organism=Giardia_lamblia_ATCC_50803 | product=Hypothetical protein | location=CH991768:260216-260851(+) | length=211	gb|GL50803_135885 (+1)	24 kDa	0 % (0.095)	1	1	1	1	1	1
532	| organism=Giardia_lamblia_ATCC_50803 | product=CAMP-dependent protein kinase regulatory chain | location=CH991768:200398-201780(-) | length=460	gb|GL50803_9117	51 kDa	0 % (0.24)	1	1	1	1	1	1
533	| organism=Giardia_lamblia_ATCC_50803 | product=Eukaryotic peptide chain release factor subunit 1 | location=CH991782:650495-651868(+) | length=457	gb|GL50803_17190	51 kDa	0 % (0.26)	1	1	1	1	0	1
534	| organism=Giardia_lamblia_ATCC_50803 | product=LEK1 | location=CH991776:183268-185418(-) | length=716	gb|GL50803_86761	79 kDa	95 % (0.0039)	1	1	0	1	1	1
535	| organism=Giardia_lamblia_ATCC_50803 | product=Proteasome subunit beta type 1 | location=CH991768:874964-875728(+) | length=254	gb|GL50803_13127	28 kDa	0 % (0.060)	1	1	1	1	1	1
536	| organism=Giardia_lamblia_ATCC_50803 | product=Hypothetical protein | location=CH991782:894560-894973(-) | length=137	gb|GL50803_6752	15 kDa	0 % (0.12)	1	1	1	1	1	1
537	| organism=Giardia_lamblia_ATCC_50803 | product=Hypothetical protein | location=CH991771:71861-72481(+) | length=206	gb|GL50803_7323	23 kDa	95 % (0.0083)	1	1	1	1	1	1
538	| organism=Giardia_lamblia_ATCC_50803 | product=Hypothetical protein | location=CH991762:314012-314614(+) | length=200	gb|GL50803_29327	23 kDa	0 % (0.31)	1	1	1	1	1	1
539	| organism=Giardia_lamblia_ATCC_50803 | product=Protein 21.1 | location=CH991779:176237-177694(-) | length=485	gb|GL50803_16227	55 kDa	0 % (0.46)	1	1	1	1	0	1
540	| organism=Giardia_lamblia_ATCC_50803 | product=Hypothetical protein | location=CH991769:332501-334072(-) | length=523	gb|GL50803_16929	59 kDa	0 % (0.19)	1	1	1	1	1	0
541	| organism=Giardia_lamblia_ATCC_50803 | product=Kinase, NEK | location=CH991817:24203-25252(-) | length=349	gb|GL50803_6680	39 kDa	95 % (0.044)	1	1	1	1	1	1
542	| organism=Giardia_lamblia_ATCC_50803 | product=Transglutaminase/protease, putative | location=CH991767:707776-709149(+) | length=457	gb|GL50803_16817	52 kDa	0 % (0.43)	1	1	1	1	1	1
543	| organism=Giardia_lamblia_ATCC_50803 | product=26S protease regulatory subunit 7 | location=CH991814:114237-115442(-) | length=401	gb|GL50803_21331	44 kDa	0 % (0.50)	1	1	1	1	1	1
544	| organism=Giardia_lamblia_ATCC_50803 | product=Ubiquitin carboxyl-terminal hydrolase 14 | location=CH991782:110820-112199(+) | length=459	gb|GL50803_8189	50 kDa	95 % (0.031)	1	1	1	1	0	1
545	| organism=Giardia_lamblia_ATCC_50803 | product=Proteasome subunit beta type 2 | location=CH991779:670219-670848(-) | length=209	gb|GL50803_3209	24 kDa	0 % (0.080)	1	1	1	1	1	1
546	| organism=Giardia_lamblia_ATCC_50803 | product=Hypothetical protein | location=CH991763:997546-998220(-) | length=224	gb|GL50803_12999	24 kDa	0 % (0.98)	1	1	1	1	1	1
547	| organism=Giardia_lamblia_ATCC_50803 | product=Ribosomal protein S20 | location=CH991779:204090-204470(-) | length=126	gb|GL50803_6022	14 kDa	0 % (0.67)	1	1	1	1	1	1
548	| organism=Giardia_lamblia_ATCC_50803 | product=Histone H2A | location=CH991767:575339-575713(-) | length=124	gb|GL50803_14256 (+1)	14 kDa	0 % (0.36)	1	1	1	1	1	1
549	| organism=Giardia_lamblia_ATCC_50803 | product=Proteasome subunit beta type 7 precursor | location=CH991782:417056-417877(-) | length=273	gb|GL50803_27059	29 kDa	95 % (0.036)	1	1	1	1	1	1
550	| organism=Giardia_lamblia_ATCC_50803 | product=Ribosomal protein S12 | location=CH991768:56948-57325(+) | length=125	gb|GL50803_33862	14 kDa	0 % (0.80)	1	1	1	1	1	1
551	| organism=Giardia_lamblia_ATCC_50803 | product=Dynein light chain | location=CH991769:448618-448887(+) | length=89	gb|GL50803_9848	10 kDa	0 % (0.38)	1	1	1	1	1	1
552	| organism=Giardia_lamblia_ATCC_50803 | product=Purine nucleoside phosphorylase lateral transfer candidate | location=CH991767:274543-276960(+) | length=805	gb|GL50803_91348	88 kDa	0 % (0.50)	1	1	1	1	1	1
553	| organism=Giardia_lamblia_ATCC_50803 | product=Hypothetical protein | location=CH991767:953904-955445(-) | length=513	gb|GL50803_10881	56 kDa	95 % (0.026)	1	1	1	1	1	0
554	| organism=Giardia_lamblia_ATCC_50803 | product=Hypothetical protein | location=CH991779:508285-510882(+) | length=865	gb|GL50803_14963	97 kDa	0 % (0.057)	1	1	0	1	1	1
555	| organism=Giardia_lamblia_ATCC_50803 | product=Kinase, NEK | location=CH991779:1365750-1367504(-) | length=584	gb|GL50803_9421	64 kDa	95 % (0.013)	1	1	1	1	1	1
556	| organism=Giardia_lamblia_ATCC_50803 | product=Dipeptidyl-peptidase III | location=CH991782:1153078-1155183(+) | length=701	gb|GL50803_33689	79 kDa	0 % (0.66)	1	1	1	1	1	1
557	| organism=Giardia_lamblia_ATCC_50803 | product=Centromere/microtubule binding protein CBF5 | location=CH991761:277717-278982(-) | length=421	gb|GL50803_16311	47 kDa	0 % (0.76)	1	1	1	1	1	1
558	| organism=Giardia_lamblia_ATCC_50803 | product=Hypothetical protein | location=CH991768:1087945-1090932(+) | length=995	gb|GL50803_14704	110 kDa	0 % (0.49)	1	1	0	1	1	1
559	| organism=Giardia_lamblia_ATCC_50803 | product=26S protease regulatory subunit 7 | location=CH991767:1330991-1332523(+) | length=510	gb|GL50803_86683	56 kDa	0 % (0.34)	1	1	1	1	1	0
560	| organism=Giardia_lamblia_ATCC_50803 | product=Hypothetical protein | location=CH991769:198544-199101(-) | length=185	gb|GL50803_8329	21 kDa	95 % (0.019)	1	1	1	1	1	1
561	| organism=Giardia_lamblia_ATCC_50803 | product=Hypothetical protein | location=CH991767:795041-797563(+) | length=840	gb|GL50803_16720	96 kDa	0 % (0.69)	1	1	1	1	1	1
562	| organism=Giardia_lamblia_ATCC_50803 | product=Proteasome subunit beta type 9 precursor | location=CH991763:935684-936349(-) | length=221	gb|GL50803_9824	24 kDa	0 % (0.17)	1	1	1	1	1	1
563	| organism=Giardia_lamblia_ATCC_50803 | product=RNA binding protein, putative | location=CH991768:168683-169504(-) | length=273	gb|GL50803_11186	32 kDa	95 % (0.0052)	1	1	1	1	1	1
564	| organism=Giardia_lamblia_ATCC_50803 | product=Hypothetical protein | location=CH991768:205636-206205(+) | length=189	gb|GL50803_14874	21 kDa	95 % (0.020)	1	1	1	1	1	1
565	| organism=Giardia_lamblia_ATCC_50803 | product=Hypothetical protein | location=CH991762:218786-219718(+) | length=310	gb|GL50803_13467	35 kDa	0 % (0.92)	1	1	1	1	1	1
566	| organism=Giardia_lamblia_ATCC_50803 | product=Hypothetical protein | location=CH991769:254526-255539(+) | length=337	gb|GL50803_5927	38 kDa	0 % (0.82)	1	1	1	1	1	1
567	| organism=Giardia_lamblia_ATCC_50803 | product=Molybdopterin biosynthesis MoeB protein | location=CH991768:703533-704327(+) | length=264	gb|GL50803_11436	29 kDa	0 % (0.19)	1	1	1	1	0	1
568	| organism=Giardia_lamblia_ATCC_50803 | product=Protein 21.1 | location=CH991769:359030-363544(-) | length=1504	gb|GL50803_113622	164 kDa	95 % (0.049)	0	0	0	1	1	1
569	| organism=Giardia_lamblia_ATCC_50803 | product=Cysteinyl-tRNA synthetase | location=CH991779:869238-871175(-) | length=645	gb|GL50803_5867	73 kDa	0 % (0.065)	1	1	1	1	1	1
570	| organism=Giardia_lamblia_ATCC_50803 | product=Ribose-phosphate pyrophosphokinase | location=CH991762:272170-273282(-) | length=370	gb|GL50803_21750	41 kDa	95 % (0.0075)	1	1	1	1	1	1
571	| organism=Giardia_lamblia_ATCC_50803 | product=Eukaryotic translation initiation factor 2 beta subunit | location=CH991776:341167-342159(+) | length=330	gb|GL50803_91398	37 kDa	95 % (0.010)	1	1	1	1	1	1
572	| organism=Giardia_lamblia_ATCC_50803 | product=MYG1 protein | location=CH991762:290750-291835(+) | length=361	gb|GL50803_10858	41 kDa	0 % (0.32)	1	1	1	1	1	1
573	| organism=Giardia_lamblia_ATCC_50803 | product=FKBP-type peptidyl-prolyl cis-trans isomerase | location=CH991762:241661-241990(+) | length=109	gb|GL50803_10450	12 kDa	0 % (0.19)	1	1	1	1	1	1
574	Serum albumin OS=Homo sapiens GN=ALB PE=1 SV=2	sp|P02768|ALBU_HUMAN (+2)	69 kDa	0 % (0.30)	1	1	0	0	0	0
575	| organism=Giardia_lamblia_ATCC_50803 | product=Dynein light intermediate chain | location=CH991767:364652-365359(-) | length=235	gb|GL50803_13273	27 kDa	0 % (0.19)	1	1	1	1	1	1
576	| organism=Giardia_lamblia_ATCC_50803 | product=Ribosomal protein L11 | location=CH991767:1410365-1410886(+) | length=173	gb|GL50803_5593	20 kDa	0 % (0.11)	1	1	1	1	1	1
577	| organism=Giardia_lamblia_ATCC_50803 | product=L-serine dehydratase | location=CH991782:783112-784662(+) | length=516	gb|GL50803_15090	56 kDa	0 % (0.20)	1	1	1	1	1	1
578	Tubulin beta chain, nucleomorph OS=Guillardia theta GN=tubB PE=3 SV=2	sp|Q9SEV2|TBBN_GUITH	50 kDa	0 % (0.11)	1	1	1	1	0	1
579	| organism=Giardia_lamblia_ATCC_50803 | product=Ribosomal protein S28 | location=CH991779:196147-196341(+) | length=64	gb|GL50803_3570	7 kDa	95 % (0.0084)	1	1	1	1	1	1
580	| organism=Giardia_lamblia_ATCC_50803 | product=Ubiquitin-conjugating enzyme E2-17 kDa 3 | location=CH991761:255420-255956(+) | length=178	gb|GL50803_15252	20 kDa	0 % (0.90)	1	1	1	1	1	1
581	| organism=Giardia_lamblia_ATCC_50803 | product=ARF GAP | location=CH991761:181179-182375(+) | length=398	gb|GL50803_2834	42 kDa	0 % (0.085)	1	1	1	1	1	1
582	| organism=Giardia_lamblia_ATCC_50803 | product=Ribosomal protein S10B | location=CH991801:56356-56760(+) | length=134	gb|GL50803_10919	15 kDa	0 % (0.20)	0	1	1	1	1	1
583	| organism=Giardia_lamblia_ATCC_50803 | product=Rac/Rho-like protein | location=CH991767:1033477-1034133(-) | length=218	gb|GL50803_8496	24 kDa	0 % (0.93)	1	1	1	1	0.99	1
584	| organism=Giardia_lamblia_ATCC_50803 | product=Kinase, NEK | location=CH991782:194738-195628(+) | length=296	gb|GL50803_4912	33 kDa	0 % (0.36)	1	0	1	1	1	1
585	| organism=Giardia_lamblia_ATCC_50803 | product=Protein 21.1 | location=CH991768:324591-326741(-) | length=716	gb|GL50803_11164	79 kDa	0 % (0.067)	0	0	0	1	1	1
586	| organism=Giardia_lamblia_ATCC_50803 | product=Hypothetical protein | location=CH991767:140904-141359(-) | length=151	gb|GL50803_8560	17 kDa	0 % (0.40)	1	1	1	1	1	1
587	| organism=Giardia_lamblia_ATCC_50803 | product=Vacuolar ATP synthase subunit d | location=CH991763:995828-996883(+) | length=351	gb|GL50803_13000	40 kDa	95 % (0.014)	1	1	1	1	1	1
588	| organism=Giardia_lamblia_ATCC_50803 | product=Hypothetical protein | location=CH991767:579918-581606(-) | length=562	gb|GL50803_6617	63 kDa	0 % (0.12)	1	1	1	1	1	1
589	| organism=Giardia_lamblia_ATCC_50803 | product=Hypothetical protein | location=CH991798:9895-10302(+) | length=135	gb|GL50803_5604	15 kDa	0 % (0.70)	1	1	1	1	1	1
590	| organism=Giardia_lamblia_ATCC_50803 | product=Kinase, NEK | location=CH991801:118733-121429(-) | length=898	gb|GL50803_92498	102 kDa	95 % (0.047)	1	1	1	1	1	1
591	| organism=Giardia_lamblia_ATCC_50803 | product=Hypothetical protein | location=CH991767:1268578-1270512(+) | length=644	gb|GL50803_115159	72 kDa	0 % (0.79)	1	1	1	1	1	1
592	| organism=Giardia_lamblia_ATCC_50803 | product=Chaperone protein dnaJ | location=CH991814:350240-351229(-) | length=329	gb|GL50803_17483	37 kDa	95 % (0.027)	1	1	1	1	1	1
593	| organism=Giardia_lamblia_ATCC_50803 | product=Sigma adaptin | location=CH991761:189249-189674(-) | length=141	gb|GL50803_5328	17 kDa	0 % (0.64)	1	1	1	1	1	0
594	| organism=Giardia_lamblia_ATCC_50803 | product=Arsenical pump-driving ATPase | location=CH991782:1000323-1001387(-) | length=354	gb|GL50803_7953 (+1)	40 kDa	95 % (0.0084)	1	1	1	1	0.99	1
595	| organism=Giardia_lamblia_ATCC_50803 | product=Hypothetical protein | location=CH991767:1039324-1042986(+) | length=1220	gb|GL50803_112112	136 kDa	0 % (0.51)	1	1	1	1	0	1
596	Hornerin OS=Homo sapiens GN=HRNR PE=1 SV=2	sp|Q86YZ3|HORN_HUMAN	282 kDa	0 % (0.27)	0	1	0	1	1	1
597	| organism=Giardia_lamblia_ATCC_50803 | product=Hypothetical protein | location=CH991767:1761843-1762700(-) | length=285	gb|GL50803_112932	31 kDa	0 % (0.44)	1	1	1	1	1	0
598	| organism=Giardia_lamblia_ATCC_50803 | product=Coiled-coil protein | location=CH991769:876624-879326(+) | length=900	gb|GL50803_3409	104 kDa	0 % (0.15)	1	1	0	1	1	1
599	Keratin, type I cytoskeletal 14 OS=Homo sapiens GN=KRT14 PE=1 SV=4	sp|P02533|K1C14_HUMAN	52 kDa	0 % (0.44)	1	1	0	1	1	1
600	| organism=Giardia_lamblia_ATCC_50803 | product=Hypothetical protein | location=CH991779:1133235-1133717(+) | length=160	gb|GL50803_16404	17 kDa	0 % (0.64)	1	1	1	1	1	1
601	| organism=Giardia_lamblia_ATCC_50803 | product=Oxidoreductase, short chain dehydrogenase/reductase family | location=CH991768:1161789-1162745(-) | length=318	gb|GL50803_14626	35 kDa	0 % (0.38)	1	1	1	1	1	1
602	| organism=Giardia_lamblia_ATCC_50803 | product=Hypothetical protein | location=CH991779:406186-406782(-) | length=198	gb|GL50803_7843	22 kDa	0 % (0.23)	1	1	1	1	1	1
603	| organism=Giardia_lamblia_ATCC_50803 | product=Hypothetical protein | location=CH991769:41963-42727(-) | length=254	gb|GL50803_17037	29 kDa	0 % (0.11)	1	1	1	1	1	1
604	| organism=Giardia_lamblia_ATCC_50803 | product=Hypothetical protein | location=CH991762:283930-284673(-) | length=247	gb|GL50803_7242	27 kDa	0 % (0.43)	1	1	1	1	1	1
605	| organism=Giardia_lamblia_ATCC_50803 | product=Ribosomal protein L36-1 | location=CH991776:290901-291173(+) | length=90	gb|GL50803_16114	11 kDa	0 % (0.91)	1	1	1	1	0	1
606	| organism=Giardia_lamblia_ATCC_50803 | product=Phosphotyrosyl phosphatase activator protein, putative | location=CH991761:256036-256962(-) | length=308	gb|GL50803_10612	36 kDa	0 % (0.78)	1	1	1	0	1	1
607	| organism=Giardia_lamblia_ATCC_50803 | product=Glucosamine-6-phosphate deaminase | location=CH991762:164014-164805(-) | length=263	gb|GL50803_10829 (+1)	29 kDa	0 % (0.38)	1	1	1	1	0	1
608	| organism=Giardia_lamblia_ATCC_50803 | product=Tenascin-like | location=CH991762:321227-323044(-) | length=605	gb|GL50803_16833	65 kDa	0 % (0.57)	1	1	0	1	0	1
609	| organism=Giardia_lamblia_ATCC_50803 | product=Translation initiation factor 6 | location=CH991763:531138-531878(+) | length=246	gb|GL50803_14606	27 kDa	0 % (0.28)	1	1	1	1	1	1
610	| organism=Giardia_lamblia_ATCC_50803 | product=HZGJ | location=CH991767:1055879-1057009(-) | length=376	gb|GL50803_3531	41 kDa	0 % (0.73)	1	1	1	1	1	1
611	| organism=Giardia_lamblia_ATCC_50803 | product=Deoxyribose-phosphate aldolase lateral transfer candidate | location=CH991779:1305417-1306193(-) | length=258	gb|GL50803_15127	27 kDa	0 % (0.51)	1	1	1	1	1	1
612	| organism=Giardia_lamblia_ATCC_50803 | product=Ribosomal protein S21 | location=CH991779:77159-77428(+) | length=89	gb|GL50803_7082	10 kDa	95 % (0.036)	1	1	1	1	1	1
613	| organism=Giardia_lamblia_ATCC_50803 | product=hypothetical protein | location=CH991782:1027651-1028589(-) | length=312	gb|GL50803_33989	35 kDa	0 % (0.56)	1	1	1	1	1	1
614	| organism=Giardia_lamblia_ATCC_50803 | product=ABC transporter, ATP-binding protein | location=CH991769:707841-710477(-) | length=878	gb|GL50803_17165	97 kDa	0 % (0.68)	1	0	1	0	1	1
615	| organism=Giardia_lamblia_ATCC_50803 | product=20S proteasome alpha subunit 1 | location=CH991767:948885-949628(+) | length=247	gb|GL50803_16924	27 kDa	0 % (0.15)	1	1	1	1	0	1
616	| organism=Giardia_lamblia_ATCC_50803 | product=Long chain fatty acid CoA ligase 5 | location=CH991767:514822-517119(-) | length=765	gb|GL50803_21118	85 kDa	0 % (0.18)	1	1	0	1	1	1
617	| organism=Giardia_lamblia_ATCC_50803 | product=26S protease regulatory subunit 6B | location=CH991782:998537-999709(+) | length=390	gb|GL50803_7950	43 kDa	0 % (0.72)	1	1	1	1	0	1
618	| organism=Giardia_lamblia_ATCC_50803 | product=Ubiquitin protein, putative | location=CH991779:1255417-1256913(-) | length=498	gb|GL50803_15270	56 kDa	0 % (0.26)	1	1	1	1	1	0
619	| organism=Giardia_lamblia_ATCC_50803 | product=Hypothetical protein | location=CH991769:71922-76301(+) | length=1459	gb|GL50803_4883	163 kDa	0 % (0.11)	1	1	1	1	1	0
620	| organism=Giardia_lamblia_ATCC_50803 | product=Hypothetical protein | location=CH991763:75299-76642(-) | length=447	gb|GL50803_9058	51 kDa	0 % (0.17)	1	1	1	1	0	0
621	| organism=Giardia_lamblia_ATCC_50803 | product=Hypothetical protein | location=CH991782:632010-632690(+) | length=226	gb|GL50803_5785	25 kDa	0 % (0.32)	1	1	1	1	1	1
622	| organism=Giardia_lamblia_ATCC_50803 | product=Dynein light chain | location=CH991776:316722-317285(-) | length=187	gb|GL50803_4463	21 kDa	0 % (0.32)	1	1	1	1	1	1
623	| organism=Giardia_lamblia_ATCC_50803 | product=Cytidine deaminase | location=CH991762:320749-321153(-) | length=134	gb|GL50803_2101	14 kDa	0 % (0.050)	1	1	1	1	1	1
624	| organism=Giardia_lamblia_ATCC_50803 | product=Hypothetical protein | location=CH991763:659702-660922(-) | length=406	gb|GL50803_9099	46 kDa	0 % (0.15)	1	1	1	1	1	1
625	| organism=Giardia_lamblia_ATCC_50803 | product=Protein C21orf2 | location=CH991763:895368-896153(+) | length=261	gb|GL50803_16891	29 kDa	0 % (0.25)	1	1	1	1	1	1
626	| organism=Giardia_lamblia_ATCC_50803 | product=Hypothetical protein | location=CH991779:1379582-1380301(-) | length=239	gb|GL50803_90710	27 kDa	0 % (0.87)	1	1	1	1	0	1
627	| organism=Giardia_lamblia_ATCC_50803 | product=Acidic ribosomal protein P0 | location=CH991767:1659439-1660194(-) | length=251	gb|GL50803_13412	28 kDa	0 % (0.48)	1	1	1	1	1	0
628	| organism=Giardia_lamblia_ATCC_50803 | product=Protein disulfide isomerase PDI3 | location=CH991762:71424-71774(+) | length=116	gb|GL50803_14670	13 kDa	0 % (0.49)	1	1	1	1	0	1
629	| organism=Giardia_lamblia_ATCC_50803 | product=Protein phosphatase 2A B' regulatory subunit Wdb1 | location=CH991814:259766-262231(-) | length=821	gb|GL50803_16443	93 kDa	0 % (0.18)	1	1	0	1	1	1
630	| organism=Giardia_lamblia_ATCC_50803 | product=Hypothetical protein | location=CH991776:29175-30764(-) | length=529	gb|GL50803_16375	60 kDa	0 % (0.13)	1	1	1	1	1	0
631	| organism=Giardia_lamblia_ATCC_50803 | product=MutT/nudix family protein | location=CH991762:406370-407113(-) | length=247	gb|GL50803_4204	27 kDa	95 % (0.0039)	1	1	1	1	1	1
632	| organism=Giardia_lamblia_ATCC_50803 | product=Ribosomal protein L44 | location=CH991768:1282239-1282559(+) | length=106	gb|GL50803_9810	12 kDa	0 % (0.97)	1	1	1	1	1	1
633	| organism=Giardia_lamblia_ATCC_50803 | product=G2/mitotic-specific cyclin B | location=CH991763:596626-597651(+) | length=341	gb|GL50803_3977	40 kDa	95 % (0.036)	1	1	1	1	1	1
634	| organism=Giardia_lamblia_ATCC_50803 | product=Ribosomal protein L37 | location=CH991763:724034-724303(+) | length=89	gb|GL50803_14171	10 kDa	0 % (0.88)	1	1	1	1	1	1
635	| organism=Giardia_lamblia_ATCC_50803 | product=Hypothetical protein | location=CH991769:173111-173869(+) | length=252	gb|GL50803_16424	30 kDa	0 % (0.18)	1	1	1	1	1	1
636	| organism=Giardia_lamblia_ATCC_50803 | product=Hypothetical protein | location=CH991793:109290-110075(+) | length=261	gb|GL50803_15603	30 kDa	0 % (0.12)	1	1	1	1	1	1
637	| organism=Giardia_lamblia_ATCC_50803 | product=Proteasome subunit beta type 4 precursor | location=CH991767:1516865-1517518(-) | length=217	gb|GL50803_1995	23 kDa	0 % (0.70)	1	0.99	1	1	1	1
638	| organism=Giardia_lamblia_ATCC_50803 | product=Hypothetical protein | location=CH991779:1111485-1113956(+) | length=823	gb|GL50803_5809	92 kDa	95 % (0.014)	1	1	0	1	1	1
639	Rubber elongation factor protein OS=Hevea brasiliensis PE=1 SV=2	sp|P15252|REF_HEVBR (+1)	15 kDa	0 % (0.59)	1	0	1	1	0	1
640	| organism=Giardia_lamblia_ATCC_50803 | product=Liver stage antigen-like protein | location=CH991782:854910-860345(+) | length=1811	gb|GL50803_16595	201 kDa	0 % (0.38)	1	1	1	1	1	0
641	| organism=Giardia_lamblia_ATCC_50803 | product=26S protease regulatory subunit 6A | location=CH991767:1685117-1686622(+) | length=501	gb|GL50803_4365	56 kDa	0 % (0.38)	1	1	1	1	1	0
642	| organism=Giardia_lamblia_ATCC_50803 | product=VSP with INR | location=CH991814:3698-5776(-) | length=692	gb|GL50803_16501	71 kDa	0 % (0.16)	1	0	1	1	1	1
643	| organism=Giardia_lamblia_ATCC_50803 | product=Protein 21.1 | location=CH991779:321916-323358(+) | length=480	gb|GL50803_17586	53 kDa	0 % (0.35)	1	1	1	1	0	1
644	| organism=Giardia_lamblia_ATCC_50803 | product=20S proteasome alpha subunit 2 | location=CH991768:702750-703502(+) | length=250	gb|GL50803_11434	27 kDa	0 % (0.60)	1	1	1	1	1	1
645	| organism=Giardia_lamblia_ATCC_50803 | product=H-SHIPPO 1 | location=CH991767:273734-274372(-) | length=212	gb|GL50803_9148	22 kDa	0 % (0.083)	1	1	1	1	1	1
646	| organism=Giardia_lamblia_ATCC_50803 | product=Hypothetical protein | location=CH991768:508621-509142(-) | length=173	gb|GL50803_13904	19 kDa	0 % (0.91)	1	1	1	1	1	1
647	| organism=Giardia_lamblia_ATCC_50803 | product=Translation initiation inhibitor | location=CH991769:153981-154343(-) | length=120	gb|GL50803_480	13 kDa	0 % (0.27)	1	1	1	1	1	1
648	| organism=Giardia_lamblia_ATCC_50803 | product=Endothelin-converting enzyme 2 | location=CH991782:419651-420292(-) | length=213	gb|GL50803_4349	25 kDa	0 % (0.24)	1	1	1	1	1	1
649	| organism=Giardia_lamblia_ATCC_50803 | product=Hypothetical protein | location=CH991762:361955-363823(+) | length=622	gb|GL50803_7422	69 kDa	0 % (0.33)	1	1	1	1	1	1
650	| organism=Giardia_lamblia_ATCC_50803 | product=hypothetical protein | location=CH991779:1079285-1080871(-) | length=528	gb|GL50803_9899	59 kDa	0 % (0.060)	1	1	1	1	0	0
651	| organism=Giardia_lamblia_ATCC_50803 | product=Kinase, AGC PKA | location=CH991767:1486603-1487682(+) | length=359	gb|GL50803_11214	40 kDa	0 % (0.080)	1	1	1	1	1	1
652	| organism=Giardia_lamblia_ATCC_50803 | product=Hypothetical protein | location=CH991769:532656-533150(-) | length=164	gb|GL50803_10196	18 kDa	0 % (0.79)	1	1	1	1	1	1
653	| organism=Giardia_lamblia_ATCC_50803 | product=Ribosomal protein L30 | location=CH991768:839421-839750(-) | length=109	gb|GL50803_14321	12 kDa	0 % (0.88)	1	1	1	1	0	1
654	| organism=Giardia_lamblia_ATCC_50803 | product=E04F6.2 like protein | location=CH991779:1373632-1374345(+) | length=237	gb|GL50803_15455	27 kDa	0 % (0.85)	1	0	1	1	0	0.99
655	| organism=Giardia_lamblia_ATCC_50803 | product=Dual specificity protein phosphatase CDC14A | location=CH991814:237899-239731(-) | length=610	gb|GL50803_9270	66 kDa	0 % (0.17)	1	1	1	1	0	1
656	| organism=Giardia_lamblia_ATCC_50803 | product=Serine-pyruvate aminotransferase | location=CH991762:193633-194784(-) | length=383	gb|GL50803_3313	42 kDa	95 % (0.045)	1	1	1	0	1	1
657	| organism=Giardia_lamblia_ATCC_50803 | product=Coiled-coil protein | location=CH991769:695312-696508(-) | length=398	gb|GL50803_11867	48 kDa	0 % (0.21)	1	1	1	1	0	1
658	| organism=Giardia_lamblia_ATCC_50803 | product=Protein 21.1 | location=CH991793:59577-61934(+) | length=785	gb|GL50803_4383	84 kDa	0 % (0.084)	1	1	0	1	1	1
659	| organism=Giardia_lamblia_ATCC_50803 | product=High cysteine membrane protein Group 2 | location=CH991782:617618-620446(+) | length=942	gb|GL50803_24880	99 kDa	0 % (0.17)	0	0	0	1	1	0
660	Iota-crystallin (Fragment) OS=Gonatodes vittatus GN=CRBPI PE=1 SV=2	sp|P82025|IOTA_GONVI	7 kDa	0 % (0.43)	0	1	1	1	0	0
661	| organism=Giardia_lamblia_ATCC_50803 | product=Rab2b | location=CH991762:231062-231745(-) | length=227	gb|GL50803_16636	25 kDa	0 % (0.26)	1	1	1	1	1	1
662	| organism=Giardia_lamblia_ATCC_50803 | product=Hypothetical protein | location=CH991761:70877-71650(-) | length=257	gb|GL50803_7590	28 kDa	0 % (0.88)	1	1	1	1	1	1
663	| organism=Giardia_lamblia_ATCC_50803 | product=Ribosomal protein L7Ae | location=CH991779:680008-680376(-) | length=122	gb|GL50803_2825	13 kDa	0 % (0.39)	1	1	1	1	1	1
664	| organism=Giardia_lamblia_ATCC_50803 | product=Hypothetical protein | location=CH991763:120861-121784(-) | length=307	gb|GL50803_9503	35 kDa	0 % (0.13)	1	1	1	1	1	1
665	| organism=Giardia_lamblia_ATCC_50803 | product=Hypothetical protein | location=CH991763:765269-766288(-) | length=339	gb|GL50803_17393	38 kDa	0 % (0.39)	1	1	1	1	1	1
666	| organism=Giardia_lamblia_ATCC_50803 | product=Hypothetical protein | location=CH991769:929730-930098(-) | length=122	gb|GL50803_16588	12 kDa	0 % (0.74)	1	1	1	1	0	1
667	| organism=Giardia_lamblia_ATCC_50803 | product=MDR protein-like protein | location=CH991782:818861-819637(-) | length=258	gb|GL50803_40224	28 kDa	0 % (0.74)	1	0	0	0.99	1	1
668	| organism=Giardia_lamblia_ATCC_50803 | product=Alanyl dipeptidyl peptidase | location=CH991814:437953-440142(-) | length=729	gb|GL50803_15574	83 kDa	0 % (0.51)	1	0	1	1	1	1
669	| organism=Giardia_lamblia_ATCC_50803 | product=Hypothetical protein | location=CH991782:1177826-1178476(-) | length=216	gb|GL50803_6469	24 kDa	0 % (0.10)	1	1	1	1	0	1
670	| organism=Giardia_lamblia_ATCC_50803 | product=Hypothetical protein | location=CH991767:159937-160926(+) | length=329	gb|GL50803_17468	36 kDa	95 % (0.016)	0	0	0	1	1	1
671	| organism=Giardia_lamblia_ATCC_50803 | product=5'-methylthioadenosine nucleosidase, S-adenosylhomocysteine nucleosidase | location=CH991768:751085-751969(+) | length=294	gb|GL50803_4059	32 kDa	0 % (0.12)	1	1	1	1	0	0
672	| organism=Giardia_lamblia_ATCC_50803 | product=Hypothetical protein | location=CH991767:1863877-1864755(+) | length=292	gb|GL50803_40521	32 kDa	0 % (0.13)	1	1	1	1	0	0
673	| organism=Giardia_lamblia_ATCC_50803 | product=Kinase, NEK-frag | location=CH991782:873207-874817(+) | length=536	gb|GL50803_5489	61 kDa	0 % (0.16)	1	0	0	1	1	0
674	| organism=Giardia_lamblia_ATCC_50803 | product=Hypothetical protein | location=CH991763:101571-103661(-) | length=696	gb|GL50803_14971	76 kDa	95 % (0.0047)	1	0	0	1	1	1
675	| organism=Giardia_lamblia_ATCC_50803 | product=E04F6.2 like protein | location=CH991779:976043-976759(+) | length=238	gb|GL50803_7875	28 kDa	0 % (0.99)	1	1	1	1	1	1
676	| organism=Giardia_lamblia_ATCC_50803 | product=Proteasome subunit beta type 3 | location=CH991793:29743-30366(+) | length=207	gb|GL50803_13756 (+1)	23 kDa	0 % (0.35)	1	1	1	1	1	1
677	| organism=Giardia_lamblia_ATCC_50803 | product=Hypothetical protein | location=CH991762:326055-326720(+) | length=221	gb|GL50803_2010	25 kDa	0 % (0.76)	1	1	1	1	1	1
678	| organism=Giardia_lamblia_ATCC_50803 | product=GTL3 aka MD0260 | location=CH991763:498816-499400(+) | length=194	gb|GL50803_104866	23 kDa	95 % (0.019)	1	1	1	1	1	1
679	| organism=Giardia_lamblia_ATCC_50803 | product=Hypothetical protein | location=CH991763:1142982-1143668(-) | length=228	gb|GL50803_10808	25 kDa	0 % (0.81)	1	1	1	1	1	1
680	| organism=Giardia_lamblia_ATCC_50803 | product=Hypothetical protein | location=CH991763:359905-360849(+) | length=314	gb|GL50803_14939	35 kDa	0 % (0.77)	0	1	1	0	1	1
681	| organism=Giardia_lamblia_ATCC_50803 | product=5'-methylthioadenosine nucleosidase, S-adenosylhomocysteine nucleosidase | location=CH991779:496848-497645(-) | length=265	gb|GL50803_20195	29 kDa	0 % (0.85)	0.99	1	0.99	1	0.99	1
682	| organism=Giardia_lamblia_ATCC_50803 | product=Hypothetical protein | location=CH991764:46655-47788(+) | length=377	gb|GL50803_4597	43 kDa	0 % (0.46)	1	0	1	1	1	1
683	| organism=Giardia_lamblia_ATCC_50803 | product=Leucine-rich repeat protein | location=CH991782:165842-167929(+) | length=695	gb|GL50803_4039	78 kDa	0 % (0.62)	1	0	1	1	0	1
684	| organism=Giardia_lamblia_ATCC_50803 | product=Hypothetical protein, similar to AMMECR1 | location=CH991767:513958-514551(+) | length=197	gb|GL50803_9349	22 kDa	0 % (0.90)	1	1	0	1	1	1
685	| organism=Giardia_lamblia_ATCC_50803 | product=Dipeptidyl-peptidase I precursor | location=CH991779:431148-432833(-) | length=561	gb|GL50803_8741	63 kDa	0 % (0.40)	1	0	1	1	0	0
686	| organism=Giardia_lamblia_ATCC_50803 | product=Kinase, CAMK CAMKL | location=CH991764:42827-44758(+) | length=643	gb|GL50803_17566	71 kDa	95 % (0.018)	1	0	0	1	1	1
687	| organism=Giardia_lamblia_ATCC_50803 | product=Dynein intermediate chain | location=CH991763:820017-822290(-) | length=757	gb|GL50803_33218	84 kDa	0 % (0.46)	1	0	1	1	0	1
688	| organism=Giardia_lamblia_ATCC_50803 | product=Ribosomal protein L37a | location=CH991767:1668924-1669208(-) | length=94	gb|GL50803_5517	10 kDa	0 % (0.61)	1	1	0.99	1	1	0
689	| organism=Giardia_lamblia_ATCC_50803 | product=Kinase, NEK | location=CH991768:769249-770157(-) | length=302	gb|GL50803_14223	34 kDa	0 % (0.42)	1	1	1	0	1	1
690	| organism=Giardia_lamblia_ATCC_50803 | product=ARF3 | location=CH991769:782678-783241(-) | length=187	gb|GL50803_13930	20 kDa	0 % (0.92)	1	1	1	1	0	1
691	| organism=Giardia_lamblia_ATCC_50803 | product=High cysteine membrane protein Group 1 | location=CH991814:387672-389882(-) | length=736	gb|GL50803_103454	79 kDa	95 % (0.030)	1	0	0	1	1	1
692	| organism=Giardia_lamblia_ATCC_50803 | product=Synaptic glycoprotein SC2 | location=CH991761:189757-190794(-) | length=345	gb|GL50803_88581	40 kDa	0 % (0.051)	1	1	1	0	0	1
693	| organism=Giardia_lamblia_ATCC_50803 | product=Hypothetical protein | location=CH991793:100639-101541(+) | length=300	gb|GL50803_12224	35 kDa	0 % (0.78)	1	1	0	0	1	0
694	Probable myosin light chain kinase DDB_G0275057 OS=Dictyostelium discoideum GN=DDB_G0275057 PE=3 SV=1	sp|Q869W6|MYLKG_DICDI	39 kDa	0 % (0.37)	0	0	0	1	0	0
695	| organism=Giardia_lamblia_ATCC_50803 | product=Protein 21.1 | location=CH991768:326798-329044(-) | length=748	gb|GL50803_11165	82 kDa	95 % (0.024)	0	0	0	1	1	1
696	| organism=Giardia_lamblia_ATCC_50803 | product=Proteasome subunit beta type 5 precursor | location=CH991776:56179-57063(+) | length=294	gb|GL50803_12949	32 kDa	0 % (0.46)	1	1	1	1	1	1
697	| organism=Giardia_lamblia_ATCC_50803 | product=Hypothetical protein | location=CH991763:371351-371617(+) | length=88	gb|GL50803_13268	10 kDa	0 % (0.99)	1	1	1	1	1	1
698	| organism=Giardia_lamblia_ATCC_50803 | product=Hypothetical protein | location=CH991767:1259968-1260372(-) | length=134	gb|GL50803_14481	16 kDa	0 % (0.51)	1	1	1	1	1	1
699	| organism=Giardia_lamblia_ATCC_50803 | product=Ribose 5-phosphate isomerase | location=CH991782:638817-639254(-) | length=145	gb|GL50803_27614	15 kDa	95 % (0.037)	1	1	1	1	1	1
700	| organism=Giardia_lamblia_ATCC_50803 | product=Hypothetical protein | location=CH991782:321295-321903(-) | length=202	gb|GL50803_6366	22 kDa	0 % (0.31)	1	1	1	1	1	1
701	| organism=Giardia_lamblia_ATCC_50803 | product=Degreening related gene dee76 protein | location=CH991763:1157659-1158657(-) | length=332	gb|GL50803_17294	38 kDa	0 % (0.13)	1	1	1	1	1	1
702	| organism=Giardia_lamblia_ATCC_50803 | product=Ribosomal protein L31B | location=CH991779:968270-968590(+) | length=106	gb|GL50803_16368	12 kDa	0 % (0.24)	0	1	1	1	1	1
703	| organism=Giardia_lamblia_ATCC_50803 | product=Hypothetical protein | location=CH991801:70868-71440(+) | length=190	gb|GL50803_24947	21 kDa	0 % (0.24)	1	0	1	1	1	1
704	| organism=Giardia_lamblia_ATCC_50803 | product=Cation-transporting ATPase 2, putative | location=CH991763:1080419-1084519(-) | length=1366	gb|GL50803_92246	152 kDa	0 % (0.26)	1	1	1	1	1	0
705	Cytidylate kinase OS=Porphyromonas gingivalis (strain ATCC 33277 / DSM 20709 / JCM 12257) GN=cmk PE=3 SV=1	sp|B2RIH0|KCY_PORG3 (+1)	26 kDa	0 % (0.37)	0	0	0	0	0	1
706	| organism=Giardia_lamblia_ATCC_50803 | product=Nucleotide-binding head-stalk protein, putative | location=CH991771:226242-231104(-) | length=1620	gb|GL50803_15995	183 kDa	0 % (0.62)	1	1	1	1	1	0
707	| organism=Giardia_lamblia_ATCC_50803 | product=Chaperonin 60 | location=CH991769:40298-41941(+) | length=547	gb|GL50803_103891	57 kDa	0 % (0.091)	1	1	1	1	1	0
708	| organism=Giardia_lamblia_ATCC_50803 | product=Protein 21.1 | location=CH991769:729616-732000(+) | length=794	gb|GL50803_7375	87 kDa	0 % (0.22)	1	1	0	1	1	1
709	| organism=Giardia_lamblia_ATCC_50803 | product=Glycogen synthase, putative | location=CH991776:207499-209760(+) | length=753	gb|GL50803_104031	85 kDa	0 % (0.069)	0	1	0	1	1	1
710	| organism=Giardia_lamblia_ATCC_50803 | product=Hypothetical protein | location=CH991776:8680-9324(-) | length=214	gb|GL50803_2338	25 kDa	0 % (0.71)	1	1	1	1	1	1
711	| organism=Giardia_lamblia_ATCC_50803 | product=Hypothetical protein | location=CH991762:325173-325595(+) | length=140	gb|GL50803_2012	16 kDa	0 % (0.21)	1	1	1	1	1	1
712	| organism=Giardia_lamblia_ATCC_50803 | product=Hypothetical protein | location=CH991768:574633-575358(+) | length=241	gb|GL50803_9296	26 kDa	0 % (0.77)	1	1	1	1	1	1
713	| organism=Giardia_lamblia_ATCC_50803 | product=Kinase, CMGC DYRK | location=CH991764:13648-17352(-) | length=1234	gb|GL50803_17558	137 kDa	0 % (0.42)	1	1	1	1	1	1
714	| organism=Giardia_lamblia_ATCC_50803 | product=Hypothetical protein | location=CH991768:759467-760360(-) | length=297	gb|GL50803_17278	34 kDa	0 % (0.68)	1	1	1	1	1	1
715	| organism=Giardia_lamblia_ATCC_50803 | product=Hypothetical protein | location=CH991768:1081860-1084382(+) | length=840	gb|GL50803_8426	98 kDa	0 % (0.34)	1	1	1	1	1	1
716	| organism=Giardia_lamblia_ATCC_50803 | product=Hypothetical protein | location=CH991768:841677-842303(-) | length=208	gb|GL50803_6917	23 kDa	0 % (0.65)	1	0	1	1	1	1
717	| organism=Giardia_lamblia_ATCC_50803 | product=26S proteasome non-ATPase regulatory subunit 6 | location=CH991771:18257-19483(+) | length=408	gb|GL50803_4331	46 kDa	0 % (0.97)	1	0	1	1	0	1
718	| organism=Giardia_lamblia_ATCC_50803 | product=Tyrosyl-tRNA synthetase | location=CH991763:81159-82322(-) | length=387	gb|GL50803_16612	43 kDa	0 % (0.60)	1	1	1	1	0	1
719	| organism=Giardia_lamblia_ATCC_50803 | product=Alpha-9 giardin | location=CH991771:251745-252650(-) | length=301	gb|GL50803_103437 (+1)	34 kDa	0 % (0.18)	1	1	1	1	0	1
720	| organism=Giardia_lamblia_ATCC_50803 | product=Phosphatidyl synthase | location=CH991779:302600-303622(-) | length=340	gb|GL50803_13890	38 kDa	0 % (0.97)	1	1	1	0	1	1
721	| organism=Giardia_lamblia_ATCC_50803 | product=Kinase | location=CH991763:1364050-1366104(+) | length=684	gb|GL50803_5643	76 kDa	0 % (0.22)	1	1	0	1	1	1
722	| organism=Giardia_lamblia_ATCC_50803 | product=Amino acid transporter, putative | location=CH991779:895822-897591(+) | length=589	gb|GL50803_11299	64 kDa	0 % (0.27)	1	1	1	0	1	0
723	| organism=Giardia_lamblia_ATCC_50803 | product=Cathepsin L precursor | location=CH991779:990580-992211(+) | length=543	gb|GL50803_16380	62 kDa	0 % (0.84)	0	1	1	0	0	1
724	| organism=Giardia_lamblia_ATCC_50803 | product=Copine I | location=CH991763:379762-380556(-) | length=264	gb|GL50803_29490	30 kDa	0 % (0.77)	1	0	1	1	0	0
725	| organism=Giardia_lamblia_ATCC_50803 | product=Kinase, NEK | location=CH991763:1032792-1036145(-) | length=1117	gb|GL50803_15953	125 kDa	95 % (0.00030)	0	0	0	1	1	1
726	| organism=Giardia_lamblia_ATCC_50803 | product=Radial-spoke protein | location=CH991801:16048-16968(+) | length=306	gb|GL50803_16450	34 kDa	0 % (0.32)	1	1	1	1	1	1
727	| organism=Giardia_lamblia_ATCC_50803 | product=Adenylate kinase | location=CH991762:181502-182074(+) | length=190	gb|GL50803_90402	21 kDa	0 % (0.77)	1	1	1	1	1	1
728	| organism=Giardia_lamblia_ATCC_50803 | product=Hypothetical protein | location=CH991814:347259-347720(+) | length=153	gb|GL50803_21943	17 kDa	0 % (0.74)	1	1	1	1	1	1
729	| organism=Giardia_lamblia_ATCC_50803 | product=Hypothetical protein | location=CH991782:76840-77982(+) | length=380	gb|GL50803_3098	42 kDa	0 % (0.42)	1	1	1	1	1	1
730	| organism=Giardia_lamblia_ATCC_50803 | product=IFT complex B | location=CH991776:255049-260931(-) | length=1960	gb|GL50803_17105	215 kDa	0 % (0.25)	1	1	1	1	1	1
731	| organism=Giardia_lamblia_ATCC_50803 | product=Chaperone protein dnaJ | location=CH991767:601236-603080(+) | length=614	gb|GL50803_15148	67 kDa	0 % (0.45)	0	1	1	1	1	1
732	| organism=Giardia_lamblia_ATCC_50803 | product=5'-AMP-activated protein kinase, gamma-1 subunit | location=CH991782:653074-654138(+) | length=354	gb|GL50803_3414	40 kDa	95 % (0.030)	1	1	1	1	0	1
733	| organism=Giardia_lamblia_ATCC_50803 | product=hypothetical protein | location=CH991779:1041288-1042196(+) | length=302	gb|GL50803_87577	33 kDa	0 % (0.57)	1	1	1	1	0	1
734	| organism=Giardia_lamblia_ATCC_50803 | product=Hypothetical protein | location=CH991793:145688-146599(-) | length=303	gb|GL50803_7593	35 kDa	95 % (0.032)	1	1	1	1	0	1
735	| organism=Giardia_lamblia_ATCC_50803 | product=Kinase, NEK | location=CH991763:648997-649890(-) | length=297	gb|GL50803_137733	33 kDa	0 % (0.68)	1	0	1	1	0	1
736	| organism=Giardia_lamblia_ATCC_50803 | product=KRR1 | location=CH991763:815602-816588(+) | length=328	gb|GL50803_12598	38 kDa	95 % (0.033)	1	1	1	1	1	0
737	| organism=Giardia_lamblia_ATCC_50803 | product=Hypothetical protein | location=CH991782:735114-736403(+) | length=429	gb|GL50803_87926	48 kDa	0 % (0.062)	1	1	1	1	0	0
738	Granule-bound starch synthase 1, chloroplastic/amyloplastic OS=Pisum sativum PE=1 SV=1	sp|Q43092|SSG1_PEA	66 kDa	0 % (0.25)	0	0.99	0	0	1	1
739	| organism=Giardia_lamblia_ATCC_50803 | product=Hypothetical protein | location=CH991779:1012795-1015104(-) | length=769	gb|GL50803_9573	87 kDa	95 % (0.0062)	0	0	0	1	1	1
740	| organism=Giardia_lamblia_ATCC_50803 | product=Intraflagellar transport protein component IFT74/72 | location=CH991767:790879-792588(+) | length=569	gb|GL50803_9750	63 kDa	95 % (0.013)	0	0	0	1	1	1
741	| organism=Giardia_lamblia_ATCC_50803 | product=Hypothetical protein | location=CH991769:258436-259401(-) | length=321	gb|GL50803_16067	35 kDa	0 % (0.063)	1	1	1	1	1	1
742	| organism=Giardia_lamblia_ATCC_50803 | product=Hypothetical protein | location=CH991782:110240-110596(-) | length=118	gb|GL50803_14660	14 kDa	0 % (0.68)	1	1	1	1	1	0
743	| organism=Giardia_lamblia_ATCC_50803 | product=Leucine-rich repeat protein | location=CH991768:148692-151148(-) | length=818	gb|GL50803_11684	89 kDa	0 % (0.54)	1	1	1	1	1	1
744	| organism=Giardia_lamblia_ATCC_50803 | product=RNase L inhibitor | location=CH991763:744138-746162(-) | length=674	gb|GL50803_7662	75 kDa	0 % (0.83)	1	1	1	1	1	1
745	| organism=Giardia_lamblia_ATCC_50803 | product=Hypothetical protein | location=CH991771:177682-179415(-) | length=577	gb|GL50803_16543	64 kDa	0 % (0.050)	0	0.98	0	1	1	1
746	| organism=Giardia_lamblia_ATCC_50803 | product=Hypothetical protein | location=CH991767:711425-712249(-) | length=274	gb|GL50803_88960	29 kDa	0 % (0.91)	1	1	0	1	0	1
747	| organism=Giardia_lamblia_ATCC_50803 | product=Hypothetical protein | location=CH991769:70926-71843(+) | length=305	gb|GL50803_114199	34 kDa	0 % (0.65)	0	1	1	1	0	1
748	| organism=Giardia_lamblia_ATCC_50803 | product=Hypothetical protein | location=CH991767:1878554-1879639(+) | length=361	gb|GL50803_3582	40 kDa	0 % (0.95)	1	1	1	1	1	0
749	| organism=Giardia_lamblia_ATCC_50803 | product=NH3-dependent NAD+ synthetase | location=CH991767:500776-501639(+) | length=287	gb|GL50803_31530	32 kDa	0 % (0.72)	1	1	0	0	1	1
750	| organism=Giardia_lamblia_ATCC_50803 | product=Protein 21.1 | location=CH991768:224828-227059(-) | length=743	gb|GL50803_23492	80 kDa	0 % (0.074)	0	0	0	1	1	1
751	| organism=Giardia_lamblia_ATCC_50803 | product=TMP55 | location=CH991780:3630-5111(-) | length=493	gb|GL50803_137641	55 kDa	0 % (0.34)	0	1	1	0	0	1
752	| organism=Giardia_lamblia_ATCC_50803 | product=Hypothetical protein | location=CH991768:389776-391368(+) | length=530	gb|GL50803_137705	60 kDa	95 % (0.0090)	1	1	1	1	0	0
753	| organism=Giardia_lamblia_ATCC_50803 | product=Hypothetical protein | location=CH991779:674562-677105(-) | length=847	gb|GL50803_16773	95 kDa	0 % (0.33)	1	1	0	1	0	1
754	| organism=Giardia_lamblia_ATCC_50803 | product=Hypothetical protein | location=CH991762:198064-202338(+) | length=1424	gb|GL50803_90434	160 kDa	0 % (0.078)	1	1	1	1	0	0
755	| organism=Giardia_lamblia_ATCC_50803 | product=IFT complex B | location=CH991782:404310-405473(+) | length=387	gb|GL50803_14713	41 kDa	0 % (0.41)	1	1	1	1	1	1
756	| organism=Giardia_lamblia_ATCC_50803 | product=Protein 21.1 | location=CH991776:52543-54507(+) | length=654	gb|GL50803_88735	71 kDa	0 % (0.22)	1	1	1	1	1	1
757	| organism=Giardia_lamblia_ATCC_50803 | product=Hypothetical protein | location=CH991767:527833-528237(+) | length=134	gb|GL50803_9355	15 kDa	0 % (0.39)	1	1	0	1	1	1
758	| organism=Giardia_lamblia_ATCC_50803 | product=VSP | location=CH991767:1855971-1858568(-) | length=865	gb|GL50803_137612	90 kDa	0 % (0.89)	1	0.99	1	1	1	1
759	| organism=Giardia_lamblia_ATCC_50803 | product=Protein 21.1 | location=CH991780:52033-52749(+) | length=238	gb|GL50803_103783	26 kDa	0 % (0.95)	1	1	0	1	1	0
760	| organism=Giardia_lamblia_ATCC_50803 | product=RRNA biogenesis protein RRP5 | location=CH991776:69222-74750(-) | length=1842	gb|GL50803_14702	204 kDa	95 % (0.026)	1	1	1	1	1	0
761	| organism=Giardia_lamblia_ATCC_50803 | product=Glucose 6-phosphate N-acetyltransferase | location=CH991768:421080-421697(-) | length=205	gb|GL50803_14259	23 kDa	0 % (0.63)	1	1	1	1	0	1
762	| organism=Giardia_lamblia_ATCC_50803 | product=Protein disulfide isomerase PDI5 | location=CH991762:41885-42289(-) | length=134	gb|GL50803_8064	15 kDa	0 % (0.95)	1	1	1	1	0	1
763	| organism=Giardia_lamblia_ATCC_50803 | product=Syntaxin 16 | location=CH991779:533809-534624(-) | length=271	gb|GL50803_3869	31 kDa	0 % (0.36)	1	1	1	1	0	1
764	| organism=Giardia_lamblia_ATCC_50803 | product=Hypothetical protein | location=CH991782:922826-923935(-) | length=369	gb|GL50803_5768	41 kDa	95 % (0.015)	1	1	1	1	0	1
765	| organism=Giardia_lamblia_ATCC_50803 | product=Hypothetical protein | location=CH991814:281906-282895(+) | length=329	gb|GL50803_115337 (+1)	36 kDa	0 % (0.29)	1	1	1	1	0	1
766	| organism=Giardia_lamblia_ATCC_50803 | product=Dynein heavy chain | location=CH991768:1247996-1249141(+) | length=381	gb|GL50803_8172	43 kDa	0 % (0.17)	1	1	1	1	0	1
767	| organism=Giardia_lamblia_ATCC_50803 | product=Hypothetical protein | location=CH991763:799787-800950(+) | length=387	gb|GL50803_15483	42 kDa	0 % (0.074)	1	0.99	1	1	0	0
768	| organism=Giardia_lamblia_ATCC_50803 | product=Hypothetical protein | location=CH991761:248414-251203(-) | length=929	gb|GL50803_10608	103 kDa	0 % (0.068)	0	1	0	1	1	1
769	| organism=Giardia_lamblia_ATCC_50803 | product=Kinase, AGC NDR | location=CH991763:1180610-1182058(-) | length=482	gb|GL50803_8587	55 kDa	0 % (0.36)	1	1	1	1	1	0
770	| organism=Giardia_lamblia_ATCC_50803 | product=Hypothetical protein | location=CH991779:968609-971836(-) | length=1075	gb|GL50803_33685	116 kDa	0 % (0.23)	0	1	1	0	0	1
771	| organism=Giardia_lamblia_ATCC_50803 | product=ENC6 protein | location=CH991763:123296-124357(-) | length=353	gb|GL50803_24372	40 kDa	0 % (0.40)	1	0	1	1	0	0
772	| organism=Giardia_lamblia_ATCC_50803 | product=Hypothetical protein | location=CH991762:31017-32513(-) | length=498	gb|GL50803_8049	55 kDa	0 % (0.14)	1	1	1	1	0	0
773	| organism=Giardia_lamblia_ATCC_50803 | product=Hypothetical protein | location=CH991782:989511-990062(+) | length=183	gb|GL50803_6439	21 kDa	0 % (0.67)	1	1	1	1	1	1
774	| organism=Giardia_lamblia_ATCC_50803 | product=hypothetical protein | location=CH991763:886433-888160(-) | length=575	gb|GL50803_7966	64 kDa	0 % (0.67)	1	1	1	1	1	1
775	| organism=Giardia_lamblia_ATCC_50803 | product=Hypothetical protein | location=CH991779:836772-837242(-) | length=156	gb|GL50803_10423	18 kDa	0 % (0.33)	1	0	1	1	1	1
776	| organism=Giardia_lamblia_ATCC_50803 | product=MCT-1 protein-like protein | location=CH991767:732011-732724(-) | length=237	gb|GL50803_13897	26 kDa	0 % (0.33)	1	0	1	1	1	1
777	| organism=Giardia_lamblia_ATCC_50803 | product=Hypothetical protein | location=CH991767:493542-494345(+) | length=267	gb|GL50803_7778	32 kDa	0 % (0.16)	0	0	0	1	1	0
778	| organism=Giardia_lamblia_ATCC_50803 | product=Hypothetical protein | location=CH991768:632677-635853(+) | length=1058	gb|GL50803_7207	120 kDa	0 % (0.33)	0.99	1	1	1	0	0
779	| organism=Giardia_lamblia_ATCC_50803 | product=Signal recognition particle receptor | location=CH991768:787963-789678(-) | length=571	gb|GL50803_14856	63 kDa	0 % (0.32)	0	0	1	1	1	1
780	| organism=Giardia_lamblia_ATCC_50803 | product=Protein 21.1 | location=CH991769:824605-825813(-) | length=402	gb|GL50803_14800	44 kDa	0 % (0.89)	1	0	0	1	0	0
781	| organism=Giardia_lamblia_ATCC_50803 | product=hypothetical protein | location=CH991767:1230459-1232138(-) | length=559	gb|GL50803_4017	63 kDa	95 % (0.011)	1	1	1	1	1	0
782	| organism=Giardia_lamblia_ATCC_50803 | product=Protein 21.1 | location=CH991771:162250-165378(-) | length=1042	gb|GL50803_93011	114 kDa	0 % (0.084)	1	1	1	1	0	0.99
783	| organism=Giardia_lamblia_ATCC_50803 | product=Hypothetical protein | location=CH991771:142904-150196(+) | length=2430	gb|GL50803_93002	266 kDa	0 % (0.26)	1	0	1	0	1	0
784	| organism=Giardia_lamblia_ATCC_50803 | product=Kinase, NEK | location=CH991782:549618-550439(+) | length=273	gb|GL50803_11554	32 kDa	95 % (0.000030)	0	0	0	1	1	1
785	| organism=Giardia_lamblia_ATCC_50803 | product=Kinase, CMGC CLK | location=CH991768:687262-688596(-) | length=444	gb|GL50803_92741	51 kDa	0 % (0.35)	1	0	1	1	0	0
786	| organism=Giardia_lamblia_ATCC_50803 | product=Hypothetical protein | location=CH991771:142134-142835(+) | length=233	gb|GL50803_28699	27 kDa	0 % (0.98)	1	1	1	1	1	1
787	| organism=Giardia_lamblia_ATCC_50803 | product=Phospholipase B | location=CH991768:756741-758447(+) | length=568	gb|GL50803_17277	66 kDa	0 % (0.98)	0	1	1	1	1	1
788	| organism=Giardia_lamblia_ATCC_50803 | product=Serine/threonine protein phosphatase 4 | location=CH991771:4418-5338(+) | length=306	gb|GL50803_2053	35 kDa	0 % (0.16)	0	0	0	1	0	1
789	| organism=Giardia_lamblia_ATCC_50803 | product=Serine/Threonine-protein kinase pkwA, putative | location=CH991767:1327136-1328263(+) | length=375	gb|GL50803_9173	41 kDa	0 % (0.16)	1	1	1	1	0	1
790	| organism=Giardia_lamblia_ATCC_50803 | product=Ribosomal protein P1B | location=CH991769:574697-575053(+) | length=118	gb|GL50803_17337	12 kDa	0 % (0.85)	1	0	1	1	0	1
791	| organism=Giardia_lamblia_ATCC_50803 | product=Kinase, STE STE20 | location=CH991761:251395-252666(+) | length=423	gb|GL50803_10609	47 kDa	0 % (0.44)	1	0	1	1	1	1
792	| organism=Giardia_lamblia_ATCC_50803 | product=Hypothetical protein | location=CH991769:544016-546292(-) | length=758	gb|GL50803_10181	85 kDa	0 % (0.23)	1	0	0	1	1	1
793	| organism=Giardia_lamblia_ATCC_50803 | product=Kinase, NEK | location=CH991762:16339-17868(-) | length=509	gb|GL50803_2483	57 kDa	0 % (0.74)	1	0	1	1	1	0
794	| organism=Giardia_lamblia_ATCC_50803 | product=Hypothetical protein | location=CH991779:161723-162094(+) | length=123	gb|GL50803_104250	14 kDa	0 % (0.49)	1	1	0	1	0	1
795	Tubulin beta chain OS=Phaeosphaeria nodorum GN=tubA PE=1 SV=2	sp|P41799|TBB_PHANO	50 kDa	95 % (0.015)	1	1	1	0	0.99	0
796	| organism=Giardia_lamblia_ATCC_50803 | product=Tryptophanyl-tRNA synthetase | location=CH991763:430607-431896(+) | length=429	gb|GL50803_3032	48 kDa	0 % (0.48)	1	1	1	1	0	1
797	| organism=Giardia_lamblia_ATCC_50803 | product=VSP | location=CH991763:689575-691821(+) | length=748	gb|GL50803_33279	76 kDa	95 % (0.027)	0	0	0	1	1	1
798	| organism=Giardia_lamblia_ATCC_50803 | product=Kinase, NEK-frag | location=CH991763:1356613-1358949(-) | length=778	gb|GL50803_16839	86 kDa	0 % (0.21)	1	0	0	1	0	1
799	| organism=Giardia_lamblia_ATCC_50803 | product=Sec13 | location=CH991767:224949-225833(-) | length=294	gb|GL50803_137698	31 kDa	0 % (0.15)	1	1	1	1	0	0
800	| organism=Giardia_lamblia_ATCC_50803 | product=Hypothetical protein | location=CH991767:1725475-1726884(-) | length=469	gb|GL50803_22629	53 kDa	0 % (0.48)	1	0	1	1	0	0
801	| organism=Giardia_lamblia_ATCC_50803 | product=Hypothetical protein | location=CH991768:642030-661406(+) | length=6458	gb|GL50803_137712	708 kDa	0 % (0.14)	1	0	1	0	0	0
802	Serum albumin OS=Bos taurus GN=ALB PE=1 SV=4	sp|P02769|ALBU_BOVIN (+1)	69 kDa	0 % (0.62)	1	0	0	1	0	1
803	| organism=Giardia_lamblia_ATCC_50803 | product=Hypothetical protein | location=CH991779:837334-837987(+) | length=217	gb|GL50803_10422	24 kDa	0 % (0.94)	1	1	1	1	1	1
804	| organism=Giardia_lamblia_ATCC_50803 | product=Hypothetical protein | location=CH991782:604316-604717(+) | length=133	gb|GL50803_29147	14 kDa	0 % (0.24)	1	1	1	1	1	1
805	| organism=Giardia_lamblia_ATCC_50803 | product=UsoAp | location=CH991768:215268-216569(-) | length=433	gb|GL50803_17536	49 kDa	0 % (0.64)	0	1	1	1	1	1
806	| organism=Giardia_lamblia_ATCC_50803 | product=Hypothetical protein | location=CH991762:237554-239407(-) | length=617	gb|GL50803_15213	70 kDa	0 % (0.094)	1	0	1	1	1	1
807	| organism=Giardia_lamblia_ATCC_50803 | product=CAMP-specific 3',5'-cyclic phosphodiesterase 4B | location=CH991769:313888-318003(-) | length=1371	gb|GL50803_14058	155 kDa	0 % (0.24)	1	0	1	0	1	0
808	| organism=Giardia_lamblia_ATCC_50803 | product=Hypothetical protein | location=CH991779:1276352-1276777(-) | length=141	gb|GL50803_14299	16 kDa	0 % (0.55)	1	1	0	1	1	1
809	| organism=Giardia_lamblia_ATCC_50803 | product=Hypothetical protein | location=CH991817:63149-63835(-) | length=228	gb|GL50803_15918	25 kDa	95 % (0.0053)	0	0	0	1	1	1
810	| organism=Giardia_lamblia_ATCC_50803 | product=Preimplantation protein 3 | location=CH991779:734834-735523(-) | length=229	gb|GL50803_3417	27 kDa	0 % (0.62)	0	1	1	1	0	0
811	| organism=Giardia_lamblia_ATCC_50803 | product=High cysteine protein | location=CH991769:18455-20065(-) | length=536	gb|GL50803_101832	57 kDa	0 % (0.94)	1	1	0	1	1	0
812	| organism=Giardia_lamblia_ATCC_50803 | product=tumor suppressor protein-like protein | location=CH991763:853347-854528(+) | length=393	gb|GL50803_4248	43 kDa	0 % (0.51)	1	0	1	0	1	1
813	| organism=Giardia_lamblia_ATCC_50803 | product=Chaperone protein dnaJ | location=CH991767:789804-790847(-) | length=347	gb|GL50803_9751	40 kDa	0 % (0.87)	1	1	1	1	0	1
814	| organism=Giardia_lamblia_ATCC_50803 | product=Kinesin-5 | location=CH991769:173962-177162(-) | length=1066	gb|GL50803_16425	116 kDa	0 % (0.70)	0	1	1	1	1	1
815	Pancreatic trypsin inhibitor OS=Bos taurus PE=1 SV=2	sp|P00974|BPT1_BOVIN	11 kDa	0 % (0.59)	1	0	1	1	0	0
816	| organism=Giardia_lamblia_ATCC_50803 | product=Hypothetical protein | location=CH991782:713153-714193(+) | length=346	gb|GL50803_24979	40 kDa	95 % (0.018)	1	0	0	1	1	1
817	| organism=Giardia_lamblia_ATCC_50803 | product=Hypothetical protein | location=CH991769:389190-390638(+) | length=482	gb|GL50803_7520	54 kDa	0 % (0.40)	1	1	0	1	0	0
818	| organism=Giardia_lamblia_ATCC_50803 | product=Hypothetical protein | location=CH991769:601599-608180(+) | length=2193	gb|GL50803_94117	241 kDa	0 % (0.23)	1	0	1	1	0	0
819	30S ribosomal protein S3 OS=Erythrobacter litoralis (strain HTCC2594) GN=rpsC PE=3 SV=1	rr|REV_Q2N9B7|REV_RS3_ERYLH	26 kDa	0 % (0.37)	0	0.99	0	0	0	0
820	Keratin, type I cytoskeletal 17 OS=Homo sapiens GN=KRT17 PE=1 SV=2	sp|Q04695|K1C17_HUMAN (+1)	48 kDa	0 % (0.86)	1	0	0	0	1	0
821	| organism=Giardia_lamblia_ATCC_50803 | product=Ribosomal protein S29A | location=CH991768:119616-120029(-) | length=137	gb|GL50803_39483	15 kDa	0 % (0.82)	1	1	1	1	1	1
822	| organism=Giardia_lamblia_ATCC_50803 | product=DRAP deaminase | location=CH991763:104069-105775(+) | length=568	gb|GL50803_16328	64 kDa	95 % (0.013)	0	0	0	1	1	1
823	| organism=Giardia_lamblia_ATCC_50803 | product=Hypothetical protein | location=CH991767:1660251-1660802(+) | length=183	gb|GL50803_13413	21 kDa	0 % (0.19)	1	1	1	1	0	1
824	| organism=Giardia_lamblia_ATCC_50803 | product=Hypothetical protein | location=CH991767:746426-747565(-) | length=379	gb|GL50803_6531	42 kDa	95 % (0.020)	1	1	1	1	0	1
825	| organism=Giardia_lamblia_ATCC_50803 | product=Copine I | location=CH991769:820891-821655(-) | length=254	gb|GL50803_8903	29 kDa	0 % (0.84)	1	0	1	1	1	0
826	| organism=Giardia_lamblia_ATCC_50803 | product=ERP3 | location=CH991779:838905-839525(-) | length=206	gb|GL50803_15204	23 kDa	0 % (0.19)	1	1	1	1	0	0
827	| organism=Giardia_lamblia_ATCC_50803 | product=hypothetical protein | location=CH991769:354754-355758(+) | length=334	gb|GL50803_10221	38 kDa	95 % (0.018)	1	1	1	0	0	1
828	| organism=Giardia_lamblia_ATCC_50803 | product=26S proteasome non-ATPase regulatory subunit 2 | location=CH991767:1706435-1710133(-) | length=1232	gb|GL50803_33166	136 kDa	0 % (0.12)	1	1	1	1	0	1
829	| organism=Giardia_lamblia_ATCC_50803 | product=Hypothetical protein | location=CH991779:751215-753740(-) | length=841	gb|GL50803_31998	94 kDa	0 % (0.50)	1	0	0	1	0	0
830	| organism=Giardia_lamblia_ATCC_50803 | product=Hypothetical protein | location=CH991763:315515-319330(+) | length=1271	gb|GL50803_7130	142 kDa	0 % (0.68)	0	1	1	1	0	1
831	| organism=Giardia_lamblia_ATCC_50803 | product=Kinase, NEK | location=CH991782:80392-83412(-) | length=1006	gb|GL50803_17231	111 kDa	95 % (0.017)	0	0	0	1	1	1
832	| organism=Giardia_lamblia_ATCC_50803 | product=HesB domain-containing protein | location=CH991769:853231-853626(+) | length=131	gb|GL50803_14821	14 kDa	0 % (0.58)	1	1	1	1	1	1
833	| organism=Giardia_lamblia_ATCC_50803 | product=Hypothetical protein | location=CH991782:86034-87155(-) | length=373	gb|GL50803_6120	42 kDa	0 % (0.99)	1	1	1	1	1	1
834	| organism=Giardia_lamblia_ATCC_50803 | product=Prefoldin subunit 3, putative | location=CH991769:948597-949175(-) | length=192	gb|GL50803_7030	22 kDa	0 % (0.42)	1	1	1	1	1	1
835	| organism=Giardia_lamblia_ATCC_50803 | product=hypothetical protein | location=CH991768:284689-285213(+) | length=174	gb|GL50803_10901	19 kDa	0 % (0.81)	1	1	1	1	1	1
836	| organism=Giardia_lamblia_ATCC_50803 | product=Protein F17L21.10 | location=CH991768:496200-496568(-) | length=122	gb|GL50803_6724	13 kDa	0 % (0.55)	1	1	1	1	1	1
837	| organism=Giardia_lamblia_ATCC_50803 | product=FixW protein, putative | location=CH991782:1157726-1158361(-) | length=211	gb|GL50803_23888	23 kDa	0 % (0.45)	1	1	0	1	1	1
838	| organism=Giardia_lamblia_ATCC_50803 | product=Type II inositol-1,4,5-trisphosphate 5-phosphatase precursor | location=CH991763:146434-148569(+) | length=711	gb|GL50803_14787	81 kDa	0 % (0.85)	0	0	1	1	0	0
839	| organism=Giardia_lamblia_ATCC_50803 | product=Hypothetical protein | location=CH991767:1232078-1233916(+) | length=612	gb|GL50803_4018	69 kDa	95 % (0.032)	1	0	0	1	1	1
840	| organism=Giardia_lamblia_ATCC_50803 | product=Spindle pole protein, putative | location=CH991768:663786-666590(+) | length=934	gb|GL50803_33660	104 kDa	0 % (0.38)	1	1	1	1	0	1
841	| organism=Giardia_lamblia_ATCC_50803 | product=Hypothetical protein | location=CH991767:1549558-1550856(+) | length=432	gb|GL50803_7233	47 kDa	0 % (0.38)	1	1	1	1	0	1
842	| organism=Giardia_lamblia_ATCC_50803 | product=Protein phosphatase 2A regulatory subunit, putative | location=CH991779:1081972-1084650(+) | length=892	gb|GL50803_9894	101 kDa	95 % (0.040)	1	0	0	1	1	1
843	| organism=Giardia_lamblia_ATCC_50803 | product=Alpha-snap | location=CH991801:61483-62361(-) | length=292	gb|GL50803_16521	32 kDa	95 % (0.025)	0	0	0	1	1	1
844	| organism=Giardia_lamblia_ATCC_50803 | product=Hypothetical protein | location=CH991782:376830-382073(-) | length=1747	gb|GL50803_15334	195 kDa	0 % (0.51)	1	0	1	1	0	0
845	| organism=Giardia_lamblia_ATCC_50803 | product=Syntaxin 1A | location=CH991782:603347-604270(-) | length=307	gb|GL50803_96994	35 kDa	0 % (0.18)	0	0	0	0	1	1
846	| organism=Giardia_lamblia_ATCC_50803 | product=Vacuolar protein sorting 11 | location=CH991776:241069-244335(+) | length=1088	gb|GL50803_17109	121 kDa	0 % (0.15)	0	0.99	1	0	0	0
847	| organism=Giardia_lamblia_ATCC_50803 | product=ABC transporter family protein | location=CH991782:875418-882182(-) | length=2254	gb|GL50803_16592	252 kDa	0 % (0.28)	1	0	1	0	1	0
848	| organism=Giardia_lamblia_ATCC_50803 | product=Protein 21.1 | location=CH991769:657126-659168(-) | length=680	gb|GL50803_17046	75 kDa	95 % (0.027)	0	0	0	1	1	1
849	| organism=Giardia_lamblia_ATCC_50803 | product=Hypothetical protein | location=CH991769:499720-500778(-) | length=352	gb|GL50803_10568	40 kDa	95 % (0.024)	1	1	1	0	0	0
850	| organism=Giardia_lamblia_ATCC_50803 | product=Cathepsin L precursor | location=CH991779:992275-994008(+) | length=577	gb|GL50803_14983	65 kDa	0 % (0.90)	1	1	1	1	1	1
851	| organism=Giardia_lamblia_ATCC_50803 | product=Hypothetical protein | location=CH991769:505855-506832(+) | length=325	gb|GL50803_10572	35 kDa	0 % (0.60)	1	1	0	1	1	0
852	| organism=Giardia_lamblia_ATCC_50803 | product=Ubiquitin-conjugating enzyme E2-17 kDa | location=CH991763:595965-596441(-) | length=158	gb|GL50803_3978	18 kDa	0 % (0.36)	1	1	1	1	0	1
853	| organism=Giardia_lamblia_ATCC_50803 | product=Developmentally regulated GTP-binding protein 1 | location=CH991779:873250-874356(+) | length=368	gb|GL50803_5871	41 kDa	0 % (0.59)	0	0	1	1	1	1
854	| organism=Giardia_lamblia_ATCC_50803 | product=Hypothetical protein | location=CH991767:1073778-1074356(-) | length=192	gb|GL50803_16156	21 kDa	0 % (0.94)	1	0	1	1	0	1
855	| organism=Giardia_lamblia_ATCC_50803 | product=U2 small nuclear ribonucleoprotein A', putative | location=CH991814:274806-275363(-) | length=185	gb|GL50803_7296	21 kDa	0 % (0.59)	1	0	1	1	0	1
856	| organism=Giardia_lamblia_ATCC_50803 | product=Hypothetical protein | location=CH991782:762866-763537(-) | length=223	gb|GL50803_11034	25 kDa	0 % (0.94)	1	0	1	1	0	1
857	| organism=Giardia_lamblia_ATCC_50803 | product=Leucine carboxyl methyltransferase | location=CH991793:23904-24998(-) | length=364	gb|GL50803_10516	41 kDa	0 % (0.38)	1	0	1	1	1	0
858	| organism=Giardia_lamblia_ATCC_50803 | product=ZipA | location=CH991767:717920-720418(-) | length=832	gb|GL50803_16811	92 kDa	95 % (0.0022)	0	0	0	1	1	1
859	| organism=Giardia_lamblia_ATCC_50803 | product=Protein 21.1 | location=CH991785:16043-17902(-) | length=619	gb|GL50803_14745	68 kDa	95 % (0.029)	0	0.99	0	1	1	1
860	| organism=Giardia_lamblia_ATCC_50803 | product=High cysteine membrane protein Group 1 | location=CH991801:62390-67237(-) | length=1615	gb|GL50803_15317	170 kDa	0 % (0.19)	0	0	0	1	0	1
861	| organism=Giardia_lamblia_ATCC_50803 | product=Hypothetical protein | location=CH991767:599072-601081(-) | length=669	gb|GL50803_10232	73 kDa	0 % (0.33)	1	0	0	1	1	0
862	Rho-associated protein kinase let-502 OS=Caenorhabditis briggsae GN=let-502 PE=3 SV=2	sp|A8WVU9|ROCK_CAEBR	139 kDa	0 % (0.37)	0	0	0	0.99	0	0
863	| organism=Giardia_lamblia_ATCC_50803 | product=RTCB PROTEIN | location=CH991779:472920-474668(-) | length=582	gb|GL50803_23602	65 kDa	0 % (0.95)	0.99	0	1	1	1	0
864	| organism=Giardia_lamblia_ATCC_50803 | product=Hypothetical protein | location=CH991767:1556840-1561825(-) | length=1661	gb|GL50803_21474	182 kDa	0 % (0.40)	1	0	1	1	0	0
865	| organism=Giardia_lamblia_ATCC_50803 | product=Hypothetical protein | location=CH991763:1381352-1382707(+) | length=451	gb|GL50803_4852	49 kDa	0 % (0.12)	0	0	0	1	0	1
866	| organism=Giardia_lamblia_ATCC_50803 | product=1,4-alpha-glucan branching enzyme | location=CH991767:1874075-1876426(-) | length=783	gb|GL50803_15823	91 kDa	0 % (0.57)	1	0	0	1	0	0
867	| organism=Giardia_lamblia_ATCC_50803 | product=Protein 21.1 | location=CH991782:1187606-1191046(-) | length=1146	gb|GL50803_95192	124 kDa	95 % (0.0089)	0	0	0	1	1	1
868	| organism=Giardia_lamblia_ATCC_50803 | product=Dynein light chain | location=CH991779:1317930-1318264(-) | length=100	gb|GL50803_15124	11 kDa	0 % (0.73)	1	1	1	1	1	1
869	| organism=Giardia_lamblia_ATCC_50803 | product=Hypothetical protein | location=CH991779:1075084-1076061(+) | length=325	gb|GL50803_15076	36 kDa	0 % (0.63)	1	1	1	1	0	1
870	| organism=Giardia_lamblia_ATCC_50803 | product=Hypothetical protein | location=CH991801:117931-118227(-) | length=98	gb|GL50803_4239	11 kDa	0 % (0.30)	1	1	0	1	1	1
871	| organism=Giardia_lamblia_ATCC_50803 | product=EB1 | location=CH991779:874415-875131(-) | length=238	gb|GL50803_14048	27 kDa	0 % (0.33)	0.99	1	1	1	0	1
872	| organism=Giardia_lamblia_ATCC_50803 | product=Hypothetical protein | location=CH991782:237981-239039(-) | length=352	gb|GL50803_5615	39 kDa	0 % (0.31)	1	1	0	1	1	1
873	| organism=Giardia_lamblia_ATCC_50803 | product=Prenylated synaptobrevin/VAMP, putative | location=CH991814:115433-116098(+) | length=221	gb|GL50803_7306	24 kDa	0 % (0.20)	1	1	1	1	0	1
874	| organism=Giardia_lamblia_ATCC_50803 | product=Hypothetical protein | location=CH991793:167117-167602(+) | length=161	gb|GL50803_4820	18 kDa	0 % (0.37)	1	1	1	1	0	1
875	| organism=Giardia_lamblia_ATCC_50803 | product=HIT family protein | location=CH991779:927280-927681(+) | length=133	gb|GL50803_4156	14 kDa	0 % (0.81)	1	1	0	1	0	1
876	| organism=Giardia_lamblia_ATCC_50803 | product=IFT complex B | location=CH991782:537171-539189(-) | length=672	gb|GL50803_15428	76 kDa	0 % (0.33)	1	0	0	1	1	1
877	| organism=Giardia_lamblia_ATCC_50803 | product=Hypothetical protein | location=CH991782:219860-222967(+) | length=1035	gb|GL50803_32509 (+1)	116 kDa	0 % (0.93)	0	1	1	1	0	1
878	| organism=Giardia_lamblia_ATCC_50803 | product=Macrophage migration inhibitory factor | location=CH991814:440247-440591(+) | length=114	gb|GL50803_12091	12 kDa	0 % (0.95)	1	1	0	1	0	1
879	Myosin-2 heavy chain OS=Dictyostelium discoideum GN=mhcA PE=1 SV=3	sp|P08799|MYS2_DICDI	244 kDa	0 % (0.37)	0	0.99	0	0	0	0
880	| organism=Giardia_lamblia_ATCC_50803 | product=Phosphomannomutase-2 | location=CH991768:715633-717216(-) | length=527	gb|GL50803_11448	59 kDa	0 % (0.17)	1	1	1	1	1	0
881	| organism=Giardia_lamblia_ATCC_50803 | product=Hypothetical protein | location=CH991763:845259-846683(+) | length=474	gb|GL50803_16350	51 kDa	0 % (0.26)	1	1	1	1	0	1
882	| organism=Giardia_lamblia_ATCC_50803 | product=Tenascin precursor | location=CH991782:602176-602949(-) | length=257	gb|GL50803_10330	28 kDa	0 % (0.12)	1	1	0	1	1	1
883	| organism=Giardia_lamblia_ATCC_50803 | product=Protein phosphatase 2C | location=CH991763:432020-433555(+) | length=511	gb|GL50803_32312	57 kDa	95 % (0.0040)	1	1	1	0	0	0
884	| organism=Giardia_lamblia_ATCC_50803 | product=Hypothetical protein | location=CH991782:590087-591103(+) | length=338	gb|GL50803_10341	38 kDa	95 % (0.040)	1	1	1	0	0	0
885	| organism=Giardia_lamblia_ATCC_50803 | product=Hypothetical protein | location=CH991767:745240-746250(-) | length=336	gb|GL50803_14235	38 kDa	0 % (0.34)	1	1	1	0	0	1
886	| organism=Giardia_lamblia_ATCC_50803 | product=Hypothetical protein | location=CH991763:658048-659445(-) | length=465	gb|GL50803_9098	52 kDa	0 % (0.46)	0	1	1	1	0	0
887	| organism=Giardia_lamblia_ATCC_50803 | product=Ribosomal protein L7Ae | location=CH991779:911352-911720(+) | length=122	gb|GL50803_11287	13 kDa	0 % (0.13)	0	0	0	1	0	1
888	| organism=Giardia_lamblia_ATCC_50803 | product=Hypothetical protein | location=CH991814:405260-406063(-) | length=267	gb|GL50803_12062	31 kDa	0 % (0.49)	1	0	1	1	0	1
889	| organism=Giardia_lamblia_ATCC_50803 | product=Vacuolar ATP synthase 16 kDa proteolipid subunit | location=CH991767:140238-140759(+) | length=173	gb|GL50803_8559	18 kDa	0 % (0.13)	0	0	0	1	0	1
890	| organism=Giardia_lamblia_ATCC_50803 | product=Hypothetical protein | location=CH991776:81986-83599(+) | length=537	gb|GL50803_16267	63 kDa	0 % (0.27)	1	0	0	0	1	1
891	| organism=Giardia_lamblia_ATCC_50803 | product=Kinesin-1 | location=CH991767:586787-589726(+) | length=979	gb|GL50803_13825	108 kDa	95 % (0.044)	0	0	0	1	1	1
892	| organism=Giardia_lamblia_ATCC_50803 | product=Hypothetical protein | location=CH991768:587599-589095(-) | length=498	gb|GL50803_14921	55 kDa	0 % (0.37)	1	0	0	1	1	0
893	| organism=Giardia_lamblia_ATCC_50803 | product=Kinesin-9 | location=CH991779:1147662-1149965(-) | length=767	gb|GL50803_6404	84 kDa	0 % (0.37)	0	0	0	1	0	0
894	| organism=Giardia_lamblia_ATCC_50803 | product=Glucosamine 6-phosphate N-acetyltransferase | location=CH991768:953835-954281(+) | length=148	gb|GL50803_14651	17 kDa	0 % (0.38)	1	1	1	1	1	1
895	| organism=Giardia_lamblia_ATCC_50803 | product=L-asparaginase | location=CH991779:966911-968113(+) | length=400	gb|GL50803_7865	44 kDa	0 % (0.45)	1	1	1	1	1	0
896	| organism=Giardia_lamblia_ATCC_50803 | product=Centrin | location=CH991767:759544-760029(-) | length=161	gb|GL50803_6744	19 kDa	95 % (0.0064)	0	0	0	1	1	1
897	| organism=Giardia_lamblia_ATCC_50803 | product=Hypothetical protein | location=CH991814:458066-459931(-) | length=621	gb|GL50803_12105	70 kDa	0 % (0.43)	1	0	1	1	1	1
898	| organism=Giardia_lamblia_ATCC_50803 | product=Alpha-15 giardin | location=CH991761:60689-61600(-) | length=303	gb|GL50803_13996	34 kDa	0 % (0.87)	1	0	1	1	1	0
899	| organism=Giardia_lamblia_ATCC_50803 | product=FKBP-type peptidyl-prolyl cis-trans isomerase | location=CH991771:105681-106328(-) | length=215	gb|GL50803_101339	24 kDa	0 % (0.17)	1	1	1	1	0	0
900	| organism=Giardia_lamblia_ATCC_50803 | product=Chaperone protein DnaK HSP70 | location=CH991782:816822-818744(-) | length=640	gb|GL50803_14581	70 kDa	0 % (0.68)	1	0	1	1	0	1
901	| organism=Giardia_lamblia_ATCC_50803 | product=Valine-tRNA ligase | location=CH991768:1040114-1043770(-) | length=1218	gb|GL50803_35428	139 kDa	0 % (0.78)	0	0	1	0	0	1
902	| organism=Giardia_lamblia_ATCC_50803 | product=Clusterin associated protein 1, putative | location=CH991769:123193-124488(+) | length=431	gb|GL50803_16707	49 kDa	0 % (0.31)	1	1	1	1	1	0
903	| organism=Giardia_lamblia_ATCC_50803 | product=Kinase, NEK | location=CH991768:281048-282013(-) | length=321	gb|GL50803_10893	36 kDa	0 % (0.71)	0.99	0	1	1	1	0
904	| organism=Giardia_lamblia_ATCC_50803 | product=Kinase, STE STE20 | location=CH991782:703808-705391(-) | length=527	gb|GL50803_15514	58 kDa	0 % (0.55)	0	0	1	1	1	0
905	| organism=Giardia_lamblia_ATCC_50803 | product=V-SNARE | location=CH991779:522484-523200(+) | length=238	gb|GL50803_9489	26 kDa	0 % (0.29)	1	0	1	1	0	0
906	| organism=Giardia_lamblia_ATCC_50803 | product=Hypothetical protein | location=CH991782:1006089-1017698(+) | length=3869	gb|GL50803_113722	426 kDa	0 % (0.087)	1	1	1	0	1	0
907	| organism=Giardia_lamblia_ATCC_50803 | product=Hypothetical protein | location=CH991776:399002-399772(-) | length=256	gb|GL50803_15847	29 kDa	0 % (0.75)	1	0	1	1	1	0
908	| organism=Giardia_lamblia_ATCC_50803 | product=Hypothetical protein | location=CH991767:370386-371978(+) | length=530	gb|GL50803_12867	61 kDa	0 % (0.37)	0	1	0	0	0	0
909	| organism=Giardia_lamblia_ATCC_50803 | product=Kinase, NEK | location=CH991801:42359-43519(+) | length=386	gb|GL50803_13921	43 kDa	0 % (0.37)	0	0	0	1	0	0
910	| organism=Giardia_lamblia_ATCC_50803 | product=CDP-diacylglycerol-glycerol-3-phosphate 3-phosphatidyltransferase | location=CH991769:132377-133270(-) | length=297	gb|GL50803_7259	32 kDa	0 % (0.37)	1	0	0	0	0	0
911	Ribulose bisphosphate carboxylase large chain OS=Aethionema cordifolium GN=rbcL PE=3 SV=1	sp|A4QJC3|RBL_AETCO (+10)	53 kDa	0 % (0.79)	0	1	0	0	1	0
912	| organism=Giardia_lamblia_ATCC_50803 | product=Transcription factor, putative | location=CH991779:705109-707946(-) | length=945	gb|GL50803_16568	105 kDa	0 % (0.35)	1	0	0	1	0	1
913	| organism=Giardia_lamblia_ATCC_50803 | product=Sjogren's syndrome nuclear autoantigen 1-like protein | location=CH991776:55743-56063(+) | length=106	gb|GL50803_16263	12 kDa	0 % (0.77)	1	1	0	0	1	1
914	| organism=Giardia_lamblia_ATCC_50803 | product=Hypothetical protein | location=CH991761:292714-294459(+) | length=581	gb|GL50803_16313	66 kDa	0 % (0.75)	1	1	1	0	1	1
915	| organism=Giardia_lamblia_ATCC_50803 | product=Ubiquitin fusion degradation protein 1 | location=CH991769:570519-571460(+) | length=313	gb|GL50803_3994	35 kDa	0 % (0.21)	1	1	1	0	1	1
916	| organism=Giardia_lamblia_ATCC_50803 | product=Hypothetical protein | location=CH991769:631991-632611(+) | length=206	gb|GL50803_17347	23 kDa	95 % (0.0022)	0	0	0	1	1	1
917	| organism=Giardia_lamblia_ATCC_50803 | product=Hypothetical protein | location=CH991768:148066-148626(-) | length=186	gb|GL50803_15472	20 kDa	0 % (0.15)	1	0	0	1	1	1
918	| organism=Giardia_lamblia_ATCC_50803 | product=Hypothetical protein | location=CH991763:1040793-1041254(-) | length=153	gb|GL50803_5568	17 kDa	0 % (0.13)	1	0	1	0	0	0
919	| organism=Giardia_lamblia_ATCC_50803 | product=ERP2 | location=CH991768:794118-794675(-) | length=185	gb|GL50803_9079	20 kDa	0 % (0.95)	0	1	0	0	0.99	0
920	| organism=Giardia_lamblia_ATCC_50803 | product=Hypothetical protein | location=CH991764:70139-70720(+) | length=193	gb|GL50803_11246	22 kDa	0 % (0.14)	1	1	1	1	0	0
921	| organism=Giardia_lamblia_ATCC_50803 | product=Hypothetical protein | location=CH991785:7755-8609(+) | length=284	gb|GL50803_3538	30 kDa	0 % (0.34)	0	0.99	1	1	1	1
922	| organism=Giardia_lamblia_ATCC_50803 | product=Kinesin-3 | location=CH991779:475046-478126(+) | length=1026	gb|GL50803_102101	115 kDa	0 % (0.76)	0	1	1	1	0	1
923	| organism=Giardia_lamblia_ATCC_50803 | product=hypothetical protein | location=CH991762:132797-133705(-) | length=302	gb|GL50803_29119	34 kDa	95 % (0.00076)	0	0	0	1	1	1
924	| organism=Giardia_lamblia_ATCC_50803 | product=Sec23 | location=CH991763:360922-363507(-) | length=861	gb|GL50803_9376	95 kDa	0 % (0.87)	1	1	0	1	0	1
925	| organism=Giardia_lamblia_ATCC_50803 | product=Hypothetical protein | location=CH991771:102657-105641(+) | length=994	gb|GL50803_16902	109 kDa	0 % (0.76)	1	1	0	1	0	1
926	| organism=Giardia_lamblia_ATCC_50803 | product=Hypothetical protein | location=CH991779:1413958-1415364(-) | length=468	gb|GL50803_11595	55 kDa	95 % (0.0028)	1	1	1	0	0	0
927	| organism=Giardia_lamblia_ATCC_50803 | product=Sec1, putative; TM region | location=CH991767:41589-43718(-) | length=709	gb|GL50803_15104	79 kDa	0 % (0.14)	0	0	0	1	1	0
928	| organism=Giardia_lamblia_ATCC_50803 | product=Coiled-coil protein | location=CH991767:1251826-1256784(+) | length=1652	gb|GL50803_16342	186 kDa	0 % (0.50)	0	1	0	1	1	0
929	| organism=Giardia_lamblia_ATCC_50803 | product=Dynein heavy chain, putative | location=CH991767:555526-572178(-) | length=5550	gb|GL50803_100906	623 kDa	0 % (0.59)	0	0	1	1	0	0
930	| organism=Giardia_lamblia_ATCC_50803 | product=Hypothetical protein | location=CH991782:1074569-1077766(+) | length=1065	gb|GL50803_4627	119 kDa	0 % (0.37)	0.99	0	0	0	0	0
931	| organism=Giardia_lamblia_ATCC_50803 | product=Phospholipid-transporting ATPase IIB, putative | location=CH991769:932369-936667(+) | length=1432	gb|GL50803_101810	159 kDa	0 % (0.29)	1	0	1	0	0	1
932	| organism=Giardia_lamblia_ATCC_50803 | product=Hypothetical protein | location=CH991763:1023048-1023989(+) | length=313	gb|GL50803_8799	36 kDa	0 % (0.12)	1	1	0	0	0	0
933	Desmoplakin OS=Homo sapiens GN=DSP PE=1 SV=3	sp|P15924|DESP_HUMAN	332 kDa	0 % (0.50)	1	0	0	0	1	0
934	| organism=Giardia_lamblia_ATCC_50803 | product=Hypothetical protein | location=CH991779:73317-73550(+) | length=77	gb|GL50803_34093	9 kDa	0 % (0.39)	0	1	1	1	1	1
935	| organism=Giardia_lamblia_ATCC_50803 | product=hypothetical protein | location=CH991763:373452-374024(-) | length=190	gb|GL50803_2964	22 kDa	0 % (0.37)	0	0	0	1	0	0
936	| organism=Giardia_lamblia_ATCC_50803 | product=Hypothetical protein | location=CH991782:74672-75172(+) | length=166	gb|GL50803_3095	19 kDa	95 % (0.00043)	0	0	0	1	1	1
937	| organism=Giardia_lamblia_ATCC_50803 | product=Hypothetical protein | location=CH991769:941013-941756(-) | length=247	gb|GL50803_14341	28 kDa	0 % (0.45)	1	0	0	1	1	0
938	| organism=Giardia_lamblia_ATCC_50803 | product=Hypothetical protein | location=CH991814:368367-369593(-) | length=408	gb|GL50803_94654	45 kDa	0 % (0.14)	1	1	1	1	0	0
939	| organism=Giardia_lamblia_ATCC_50803 | product=Hypothetical protein | location=CH991768:763661-765520(-) | length=619	gb|GL50803_6492	69 kDa	0 % (0.82)	1	0	1	1	0	0
940	| organism=Giardia_lamblia_ATCC_50803 | product=Programmed cell death protein-like protein | location=CH991763:307667-308209(-) | length=180	gb|GL50803_2933	20 kDa	0 % (0.12)	0	0	0	1	0	0.99
941	| organism=Giardia_lamblia_ATCC_50803 | product=Hypothetical protein | location=CH991814:463044-464252(-) | length=402	gb|GL50803_12109	46 kDa	0 % (0.60)	0	0	1	1	0	1
942	| organism=Giardia_lamblia_ATCC_50803 | product=Sec1 vATPase | location=CH991769:627339-629264(+) | length=641	gb|GL50803_13528	72 kDa	0 % (0.60)	0	0	1	1	0	1
943	| organism=Giardia_lamblia_ATCC_50803 | product=Hypothetical protein | location=CH991761:187049-187462(-) | length=137	gb|GL50803_16298	15 kDa	0 % (0.66)	1	0.99	0	1	1	0
944	| organism=Giardia_lamblia_ATCC_50803 | product=Hypothetical protein | location=CH991768:271997-272983(-) | length=328	gb|GL50803_88556	37 kDa	0 % (0.96)	1	0	0	1	0.99	0
945	| organism=Giardia_lamblia_ATCC_50803 | product=Coatomer alpha subunit | location=CH991779:374904-378737(+) | length=1277	gb|GL50803_11953	139 kDa	0 % (0.40)	1	0	1	0	0	1
946	| organism=Giardia_lamblia_ATCC_50803 | product=CTP synthase/UTP-ammonia lyase | location=CH991782:1086765-1089452(-) | length=895	gb|GL50803_4507	99 kDa	95 % (0.0027)	1	1	1	0	0	0
947	| organism=Giardia_lamblia_ATCC_50803 | product=Hypothetical protein | location=CH991814:362518-364101(-) | length=527	gb|GL50803_94658	59 kDa	0 % (0.94)	1	0	1	1	0	1
948	Peptidoglycan recognition protein OS=Bos indicus GN=PGLYRP1 PE=3 SV=1	sp|B5T255|PGRP_BOSIN (+1)	21 kDa	0 % (0.57)	0	1	0	1	0	0
949	| organism=Giardia_lamblia_ATCC_50803 | product=GTP-binding protein ARD-1, putative | location=CH991767:1623084-1624283(+) | length=399	gb|GL50803_8140	44 kDa	0 % (0.67)	0	1	0	0	0	1
950	| organism=Giardia_lamblia_ATCC_50803 | product=Hypothetical protein | location=CH991762:417241-418026(+) | length=261	gb|GL50803_15546	29 kDa	0 % (0.12)	0.99	0.99	0	0	0	0
951	| organism=Giardia_lamblia_ATCC_50803 | product=Hypothetical protein | location=CH991767:1270531-1272690(-) | length=719	gb|GL50803_137685	81 kDa	0 % (0.98)	0	0	1	0	1	0
952	| organism=Giardia_lamblia_ATCC_50803 | product=Hypothetical protein | location=CH991779:1262754-1264796(-) | length=680	gb|GL50803_10708	75 kDa	0 % (0.48)	0	0	1	1	0	1
953	| organism=Giardia_lamblia_ATCC_50803 | product=Hypothetical protein | location=CH991763:487822-488604(-) | length=260	gb|GL50803_11755	30 kDa	95 % (0.000020)	1	1	1	0	0	0
954	| organism=Giardia_lamblia_ATCC_50803 | product=Hypothetical protein | location=CH991767:1243565-1245016(+) | length=483	gb|GL50803_13075	54 kDa	0 % (0.48)	1	1	0	1	0	0
955	| organism=Giardia_lamblia_ATCC_50803 | product=Hypothetical protein | location=CH991779:1400620-1401636(-) | length=338	gb|GL50803_15446	38 kDa	0 % (0.41)	1	1	0	0	1	0
956	| organism=Giardia_lamblia_ATCC_50803 | product=Ribosome subunit biogenesis protein NIP7 | location=CH991767:400980-401675(+) | length=231	gb|GL50803_6177	26 kDa	0 % (0.31)	1	0	1	0	0	1
957	| organism=Giardia_lamblia_ATCC_50803 | product=Transitional endoplasmic reticulum ATPase | location=CH991763:1277365-1278654(-) | length=429	gb|GL50803_8524	47 kDa	0 % (0.28)	1	1	1	1	0	0
958	| organism=Giardia_lamblia_ATCC_50803 | product=Kinase, CAMK CAMKL | location=CH991782:106697-108106(+) | length=469	gb|GL50803_14661	52 kDa	0 % (0.066)	1	1	1	1	0	0
959	| organism=Giardia_lamblia_ATCC_50803 | product=Hypothetical protein | location=CH991768:253524-254117(+) | length=197	gb|GL50803_3934	22 kDa	0 % (0.70)	1	0	0	0	1	0
960	Dermcidin OS=Homo sapiens GN=DCD PE=1 SV=2	sp|P81605|DCD_HUMAN	11 kDa	0 % (0.66)	1	0	0	0	1	0
961	| organism=Giardia_lamblia_ATCC_50803 | product=Hypothetical protein | location=CH991761:258195-259679(-) | length=494	gb|GL50803_23767	54 kDa	0 % (0.29)	0	1	1	1	0	0
962	| organism=Giardia_lamblia_ATCC_50803 | product=Hypothetical protein | location=CH991779:150327-150980(-) | length=217	gb|GL50803_10299	25 kDa	0 % (0.56)	1	1	0	1	0	0
963	| organism=Giardia_lamblia_ATCC_50803 | product=Hypothetical protein | location=CH991767:157273-158127(-) | length=284	gb|GL50803_10522	30 kDa	0 % (0.19)	0	0	0	1	1	0
964	| organism=Giardia_lamblia_ATCC_50803 | product=High cysteine membrane protein Group 2 | location=CH991763:1337388-1339907(-) | length=839	gb|GL50803_14017	90 kDa	0 % (0.67)	1	0	0	1	0	0
965	gi|1346346|sp|P48666| K2CC_HUMAN KERATIN, TYPE II CYTOSKELETAL 6C (CYT	zz|ZZ_FGCZCont0059|	60 kDa	0 % (0.97)	1	0	0	0	1	0
966	| organism=Giardia_lamblia_ATCC_50803 | product=Manganese-dependent inorganic pyrophosphatase, putative | location=CH991768:894805-896880(-) | length=691	gb|GL50803_8074	76 kDa	0 % (0.37)	0	0	0	1	0	0
967	Lysine-sensitive aspartokinase 3 OS=Escherichia coli (strain K12) GN=lysC PE=1 SV=2	sp|P08660|AK3_ECOLI	49 kDa	0 % (0.37)	0	0	1	0	0	0
968	| organism=Giardia_lamblia_ATCC_50803 | product=hypothetical protein | location=CH991768:608574-611690(-) | length=1038	gb|GL50803_33663	117 kDa	0 % (0.23)	1	1	1	1	1	0
969	| organism=Giardia_lamblia_ATCC_50803 | product=hypothetical protein | location=CH991767:1111466-1112446(+) | length=326	gb|GL50803_4270	37 kDa	0 % (0.52)	0	1	0	1	1	1
970	| organism=Giardia_lamblia_ATCC_50803 | product=Protein 21.1 | location=CH991767:247709-248428(+) | length=239	gb|GL50803_102444	26 kDa	0 % (0.88)	1	0	1	1	0	1
971	| organism=Giardia_lamblia_ATCC_50803 | product=Hypothetical protein | location=CH991776:268580-269260(-) | length=226	gb|GL50803_17102	25 kDa	0 % (0.82)	1	0	0	1	0	1
972	| organism=Giardia_lamblia_ATCC_50803 | product=Yip interacting protein, putative | location=CH991779:972747-973421(-) | length=224	gb|GL50803_7873	25 kDa	0 % (0.54)	1	1	0	0	0	1
973	| organism=Giardia_lamblia_ATCC_50803 | product=Protein 21.1 | location=CH991767:91873-92646(-) | length=257	gb|GL50803_15587	28 kDa	0 % (0.058)	1	1	1	1	0	0
974	| organism=Giardia_lamblia_ATCC_50803 | product=Guanine phosphoribosyltransferase | location=CH991782:984521-985213(-) | length=230	gb|GL50803_6436	26 kDa	0 % (0.18)	1	1	1	1	0	1
975	| organism=Giardia_lamblia_ATCC_50803 | product=Hypothetical protein | location=CH991767:186138-187376(+) | length=412	gb|GL50803_15240	46 kDa	0 % (0.26)	1	1	1	1	0	1
976	| organism=Giardia_lamblia_ATCC_50803 | product=Hypothetical protein | location=CH991814:466804-467682(-) | length=292	gb|GL50803_8468	33 kDa	0 % (0.64)	0	0.99	1	0	1	1
977	| organism=Giardia_lamblia_ATCC_50803 | product=Protein 21.1 | location=CH991793:198698-202273(-) | length=1191	gb|GL50803_6081	132 kDa	0 % (0.69)	0	1	0	0	0	1
978	| organism=Giardia_lamblia_ATCC_50803 | product=Protein 21.1 | location=CH991782:882283-883779(-) | length=498	gb|GL50803_21603	56 kDa	0 % (0.31)	1	0	1	1	0	0
979	| organism=Giardia_lamblia_ATCC_50803 | product=Hypothetical protein | location=CH991767:1561915-1562703(+) | length=262	gb|GL50803_5823	29 kDa	0 % (0.37)	1	0	0	0	0	0
980	| organism=Giardia_lamblia_ATCC_50803 | product=Furin precursor putative serine protease | location=CH991779:684881-687205(+) | length=774	gb|GL50803_2897	83 kDa	0 % (0.87)	1	1	0	1	0	1
981	| organism=Giardia_lamblia_ATCC_50803 | product=Coiled-coil protein | location=CH991769:673313-677659(+) | length=1448	gb|GL50803_14345	160 kDa	0 % (0.15)	1	0	1	0	0	0
982	| organism=Giardia_lamblia_ATCC_50803 | product=tRNA-ribosyltransferase, putative | location=CH991782:226490-227698(-) | length=402	gb|GL50803_95064	44 kDa	0 % (0.37)	0	0	0	0	0	1
983	| organism=Giardia_lamblia_ATCC_50803 | product=Hypothetical protein | location=CH991779:741398-743224(+) | length=608	gb|GL50803_16998	69 kDa	0 % (0.12)	0	0	0	1	1	0
984	| organism=Giardia_lamblia_ATCC_50803 | product=Rab32, putative | location=CH991768:282092-282916(-) | length=274	gb|GL50803_16979	30 kDa	0 % (0.78)	0	0	1	0	0	1
985	| organism=Giardia_lamblia_ATCC_50803 | product=Hydroxymethylglutaryl-CoA synthase | location=CH991782:9962-11431(-) | length=489	gb|GL50803_13962	54 kDa	0 % (0.36)	0	1	1	1	0	0
986	| organism=Giardia_lamblia_ATCC_50803 | product=Hypothetical protein | location=CH991776:78762-79976(-) | length=404	gb|GL50803_16266	46 kDa	0 % (0.38)	1	1	0	1	0	0
987	| organism=Giardia_lamblia_ATCC_50803 | product=Protein 21.1 | location=CH991767:985631-990004(-) | length=1457	gb|GL50803_17097	163 kDa	0 % (0.56)	1	0	0	1	1	0
988	| organism=Giardia_lamblia_ATCC_50803 | product=hypothetical protein | location=CH991779:280924-281679(+) | length=251	gb|GL50803_14318	28 kDa	0 % (0.94)	0	0	1	1	0	0
989	| organism=Giardia_lamblia_ATCC_50803 | product=Hypothetical protein | location=CH991763:566092-570711(+) | length=1539	gb|GL50803_7350	175 kDa	95 % (0.00054)	1	1	1	0	0	0
990	| organism=Giardia_lamblia_ATCC_50803 | product=Lysosomal acid phosphatase precursor | location=CH991767:1260463-1261665(-) | length=400	gb|GL50803_7556	46 kDa	0 % (0.94)	1	0	0	0	0	1
991	| organism=Giardia_lamblia_ATCC_50803 | product=Protein 21.1 | location=CH991793:62031-64562(+) | length=843	gb|GL50803_88369	92 kDa	0 % (0.37)	0	0	0	1	0	0
992	| organism=Giardia_lamblia_ATCC_50803 | product=Dynein heavy chain | location=CH991768:104220-119573(+) | length=5117	gb|GL50803_111950	570 kDa	0 % (0.19)	1	0	1	0	0	0
993	| organism=Giardia_lamblia_ATCC_50803 | product=Hypothetical protein | location=CH991779:979373-981013(-) | length=546	gb|GL50803_16367	62 kDa	0 % (0.14)	0	0	0	1	0	1
994	| organism=Giardia_lamblia_ATCC_50803 | product=Dynein heavy chain | location=CH991814:467692-483183(-) | length=5163	gb|GL50803_101138	578 kDa	0 % (0.12)	1	0	1	0	0	0
995	Junction plakoglobin OS=Homo sapiens GN=JUP PE=1 SV=3	sp|P14923|PLAK_HUMAN (+4)	82 kDa	0 % (0.70)	1	0	0	0	1	0
996	| organism=Giardia_lamblia_ATCC_50803 | product=Protein 21.1 | location=CH991782:457345-458028(+) | length=227	gb|GL50803_6344	25 kDa	0 % (0.92)	1	0	1	1	0	1
997	| organism=Giardia_lamblia_ATCC_50803 | product=Ribosomal protein S27 | location=CH991779:717639-718013(+) | length=124	gb|GL50803_10780	14 kDa	95 % (0.042)	1	1	1	1	0	0
998	| organism=Giardia_lamblia_ATCC_50803 | product=Hypothetical protein | location=CH991762:375990-376709(+) | length=239	gb|GL50803_112893	26 kDa	0 % (0.20)	0	0.99	0	0.99	1	1
999	| organism=Giardia_lamblia_ATCC_50803 | product=Biglycan precursor | location=CH991793:140171-141043(+) | length=290	gb|GL50803_5249	32 kDa	0 % (0.92)	1	0	1	1	0	1
1000	| organism=Giardia_lamblia_ATCC_50803 | product=Hypothetical protein | location=CH991769:148514-148933(+) | length=139	gb|GL50803_24451	15 kDa	0 % (0.13)	0	0	0	1	0	1
1001	| organism=Giardia_lamblia_ATCC_50803 | product=Hypothetical protein | location=CH991776:44275-44670(+) | length=131	gb|GL50803_134441 (+1)	15 kDa	0 % (0.37)	0	0	0	0	1	0
1002	| organism=Giardia_lamblia_ATCC_50803 | product=Adenylate kinase | location=CH991763:65735-66496(+) | length=253	gb|GL50803_7009	28 kDa	0 % (0.53)	1	0	1	0	0.99	0
1003	| organism=Giardia_lamblia_ATCC_50803 | product=Hypothetical protein | location=CH991763:406309-411039(+) | length=1576	gb|GL50803_17403	174 kDa	0 % (0.49)	0	0	1	1	1	0
1004	| organism=Giardia_lamblia_ATCC_50803 | product=Kinase, CMGC CK2 | location=CH991771:89313-90746(-) | length=477	gb|GL50803_27520	55 kDa	0 % (0.69)	1	1	0	1	0	1
1005	| organism=Giardia_lamblia_ATCC_50803 | product=Dynein-like protein | location=CH991771:260774-262177(-) | length=467	gb|GL50803_15460	52 kDa	0 % (0.39)	1	0	1	1	0	0
1006	| organism=Giardia_lamblia_ATCC_50803 | product=hypothetical protein | location=CH991769:204688-206181(+) | length=497	gb|GL50803_14877	54 kDa	0 % (0.11)	1	1	1	0	1	0
1007	| organism=Giardia_lamblia_ATCC_50803 | product=Hypothetical protein | location=CH991767:743898-744212(-) | length=104	gb|GL50803_6535	12 kDa	95 % (0.00043)	0	0	0	1	1	1
1008	| organism=Giardia_lamblia_ATCC_50803 | product=VSP | location=CH991779:107490-110051(+) | length=853	gb|GL50803_137618	89 kDa	0 % (0.98)	1	0	0	0	0	1
1009	| organism=Giardia_lamblia_ATCC_50803 | product=Hypothetical protein | location=CH991768:373577-378619(-) | length=1680	gb|GL50803_92132	187 kDa	0 % (0.89)	1	0	0	1	0	0
1010	| organism=Giardia_lamblia_ATCC_50803 | product=Serine/threonine protein phosphatase 5 | location=CH991817:20780-21940(+) | length=386	gb|GL50803_21498	43 kDa	0 % (0.71)	0	0	1	1	0	1
1011	| organism=Giardia_lamblia_ATCC_50803 | product=Hypothetical protein | location=CH991779:867373-868338(-) | length=321	gb|GL50803_14045	36 kDa	0 % (0.32)	1	0	1	0	0	1
1012	| organism=Giardia_lamblia_ATCC_50803 | product=Hypothetical protein | location=CH991793:97405-97938(+) | length=177	gb|GL50803_15600	19 kDa	0 % (0.42)	0	0	1	0	1	1
1013	| organism=Giardia_lamblia_ATCC_50803 | product=ATP-binding protein | location=CH991779:149173-150282(+) | length=369	gb|GL50803_15164	42 kDa	0 % (0.38)	1	0	0	0	1	1
1014	| organism=Giardia_lamblia_ATCC_50803 | product=Hypothetical protein | location=CH991762:323203-324336(+) | length=377	gb|GL50803_2014	42 kDa	0 % (0.13)	1	0	1	0	0	0
1015	| organism=Giardia_lamblia_ATCC_50803 | product=Hypothetical protein | location=CH991782:824146-824700(+) | length=184	gb|GL50803_14583	21 kDa	0 % (0.37)	0	0	0	0	0	1
1016	| organism=Giardia_lamblia_ATCC_50803 | product=Rho GAP, putative | location=CH991779:929297-929866(+) | length=189	gb|GL50803_13550	22 kDa	0 % (0.60)	0	0	1	1	0	1
1017	| organism=Giardia_lamblia_ATCC_50803 | product=VSP AS8 | location=CH991767:111767-113614(-) | length=615	gb|GL50803_13194	63 kDa	0 % (0.12)	0	0	0	1	1	0
1018	| organism=Giardia_lamblia_ATCC_50803 | product=Coatomer beta subunit | location=CH991782:434788-437934(+) | length=1048	gb|GL50803_88082	115 kDa	0 % (0.37)	0	0	1	0	0	0
1019	| organism=Giardia_lamblia_ATCC_50803 | product=Ribulose-phosphate 3-epimerase | location=CH991782:604714-605439(-) | length=241	gb|GL50803_10324	26 kDa	0 % (0.12)	1	0	1	0	0	0
1020	| organism=Giardia_lamblia_ATCC_50803 | product=hypothetical protein | location=CH991769:763201-764499(+) | length=432	gb|GL50803_27364	47 kDa	0 % (0.60)	0	0	1	1	0	1
1021	| organism=Giardia_lamblia_ATCC_50803 | product=Hypothetical protein | location=CH991769:149889-150707(+) | length=272	gb|GL50803_24453	30 kDa	0 % (0.13)	1	0	1	0	0	0
1022	| organism=Giardia_lamblia_ATCC_50803 | product=Serine/threonine protein phosphatase PP1 isozyme 7 | location=CH991767:487332-488318(-) | length=328	gb|GL50803_14545	37 kDa	95 % (0.0089)	1	1	1	0	0	0
1023	| organism=Giardia_lamblia_ATCC_50803 | product=Hypothetical protein | location=CH991793:129561-130565(+) | length=334	gb|GL50803_13262	37 kDa	0 % (0.13)	0	1	1	0	0	0
1024	| organism=Giardia_lamblia_ATCC_50803 | product=SRP GTPase | location=CH991762:121725-123317(+) | length=530	gb|GL50803_15156	59 kDa	95 % (0.026)	1	1	1	0	0	0
1025	| organism=Giardia_lamblia_ATCC_50803 | product=Hypothetical protein | location=CH991763:597663-600011(-) | length=782	gb|GL50803_16602	86 kDa	0 % (0.37)	0	0	0	0	0	1
1026	| organism=Giardia_lamblia_ATCC_50803 | product=Protein 21.1 | location=CH991785:14011-15951(-) | length=646	gb|GL50803_16220	71 kDa	0 % (0.15)	0	0	0	1	1	0
1027	| organism=Giardia_lamblia_ATCC_50803 | product=Nif3-related protein | location=CH991768:93491-94297(+) | length=268	gb|GL50803_9239	30 kDa	0 % (0.89)	1	0	0	1	0	0
1028	Anthranilate phosphoribosyltransferase OS=Geobacter lovleyi (strain ATCC BAA-1151 / DSM 17278 / SZ) GN=trpD PE=3 SV=1	rr|REV_B3E5V8|REV_TRPD_GEOLS	37 kDa	0 % (0.12)	0.99	0.99	0	0	0	0
1029	| organism=Giardia_lamblia_ATCC_50803 | product=Hypothetical protein | location=CH991767:260016-260828(-) | length=270	gb|GL50803_9157	31 kDa	0 % (0.15)	1	0	1	0	0	0
1030	| organism=Giardia_lamblia_ATCC_50803 | product=VSP | location=CH991768:547333-549096(+) | length=587	gb|GL50803_41472	60 kDa	0 % (0.38)	1	0	1	0	0	1
1031	| organism=Giardia_lamblia_ATCC_50803 | product=Protein 21.1 | location=CH991779:766407-767789(-) | length=460	gb|GL50803_3760	50 kDa	0 % (0.71)	1	0	0	1	0	0
1032	| organism=Giardia_lamblia_ATCC_50803 | product=Hypothetical protein | location=CH991768:980313-982079(-) | length=588	gb|GL50803_11105	65 kDa	0 % (0.37)	0	0	0	0	1	0
1033	| organism=Giardia_lamblia_ATCC_50803 | product=Kinase, NAK | location=CH991793:98660-100588(-) | length=642	gb|GL50803_12223	70 kDa	0 % (0.60)	0	0	1	0	0	1
1034	| organism=Giardia_lamblia_ATCC_50803 | product=Cathepsin B precursor | location=CH991768:662680-663597(-) | length=305	gb|GL50803_16468	34 kDa	0 % (0.37)	1	0	0	0	0	0
1035	| organism=Giardia_lamblia_ATCC_50803 | product=Translation initiation factor 2 gamma subunit | location=CH991779:1235056-1236492(+) | length=478	gb|GL50803_2970	52 kDa	0 % (0.37)	1	0	0	0	0	0
1036	| organism=Giardia_lamblia_ATCC_50803 | product=Kinase, NEK-frag | location=CH991767:1731029-1732186(-) | length=385	gb|GL50803_4977	45 kDa	0 % (0.37)	0	0	0	0	1	0
1037	| organism=Giardia_lamblia_ATCC_50803 | product=Protein 21.1 | location=CH991782:1113258-1116728(-) | length=1156	gb|GL50803_7268	126 kDa	0 % (0.37)	0	0	0	1	0	0
1038	| organism=Giardia_lamblia_ATCC_50803 | product=Hypothetical protein | location=CH991776:391935-392543(-) | length=202	gb|GL50803_14458	21 kDa	0 % (0.12)	1	1	0	0	0	0
1039	| organism=Giardia_lamblia_ATCC_50803 | product=Hypothetical protein | location=CH991769:539159-539644(+) | length=161	gb|GL50803_17330	19 kDa	0 % (0.12)	0	0	0	1	1	0
1040	| organism=Giardia_lamblia_ATCC_50803 | product=hypothetical protein | location=CH991779:1328574-1332365(-) | length=1263	gb|GL50803_115129	145 kDa	0 % (0.48)	0	0	1	1	0	1
1041	| organism=Giardia_lamblia_ATCC_50803 | product=Glutaredoxin-related protein | location=CH991762:324365-324973(-) | length=202	gb|GL50803_2013	22 kDa	0 % (0.13)	0	0	0	0	1	1
1042	| organism=Giardia_lamblia_ATCC_50803 | product=hypothetical protein | location=CH991779:767833-768426(-) | length=197	gb|GL50803_32838	22 kDa	0 % (0.13)	0	1	1	0	0	0
1043	| organism=Giardia_lamblia_ATCC_50803 | product=Mob1-like protein | location=CH991782:741862-742497(+) | length=211	gb|GL50803_11044	24 kDa	0 % (0.60)	0	0	1	1	0	1
1044	| organism=Giardia_lamblia_ATCC_50803 | product=Hypothetical protein | location=CH991801:67432-67884(-) | length=150	gb|GL50803_16522	17 kDa	0 % (0.13)	1	0	1	0	0	0
1045	| organism=Giardia_lamblia_ATCC_50803 | product=Hypothetical protein | location=CH991779:1291697-1292074(+) | length=125	gb|GL50803_6812	14 kDa	0 % (0.37)	0	1	0	0	0	0
1046	| organism=Giardia_lamblia_ATCC_50803 | product=Heat shock 70kD protein binding protein | location=CH991767:635937-636818(+) | length=293	gb|GL50803_9594	32 kDa	0 % (0.12)	0.99	1	0	0	0	0
1047	| organism=Giardia_lamblia_ATCC_50803 | product=Hypothetical protein | location=CH991782:65437-66078(+) | length=213	gb|GL50803_6185	25 kDa	95 % (0.00058)	1	1	1	0	0	0
1048	| organism=Giardia_lamblia_ATCC_50803 | product=26S proteasome non-ATPase regulatory subunit 7 | location=CH991817:46595-47455(-) | length=286	gb|GL50803_7896	31 kDa	95 % (0.0027)	1	1	1	0	0	0
1049	| organism=Giardia_lamblia_ATCC_50803 | product=Hypothetical protein | location=CH991779:1125137-1127197(+) | length=686	gb|GL50803_32697	77 kDa	0 % (0.12)	0	0	0	1	0	1
1050	| organism=Giardia_lamblia_ATCC_50803 | product=Hypothetical protein | location=CH991769:953848-954837(-) | length=329	gb|GL50803_7035	36 kDa	0 % (0.42)	0	0	1	0	1	1
1051	| organism=Giardia_lamblia_ATCC_50803 | product=Hypothetical protein | location=CH991767:1498527-1507262(+) | length=2911	gb|GL50803_15376	323 kDa	0 % (0.33)	1	0	1	0.99	0	0
1052	| organism=Giardia_lamblia_ATCC_50803 | product=Hypothetical protein | location=CH991779:600683-601843(+) | length=386	gb|GL50803_15186	43 kDa	0 % (0.68)	0	0	1	1	0	0
1053	| organism=Giardia_lamblia_ATCC_50803 | product=Cyclin-dependent kinases regulatory subunit | location=CH991769:714007-714264(+) | length=85	gb|GL50803_2661	10 kDa	95 % (0.00043)	0	0	0	1	1	1
1054	| organism=Giardia_lamblia_ATCC_50803 | product=Protein 21.1 | location=CH991763:1246884-1248662(+) | length=592	gb|GL50803_3147	65 kDa	0 % (0.97)	0	1	0	1	0	0
1055	| organism=Giardia_lamblia_ATCC_50803 | product=Leucine-rich repeat protein | location=CH991767:1489966-1492317(-) | length=783	gb|GL50803_17198	86 kDa	0 % (0.89)	1	0	0	1	0	0
1056	| organism=Giardia_lamblia_ATCC_50803 | product=5' nucleotidase family protein | location=CH991767:1482255-1484060(-) | length=601	gb|GL50803_92645	67 kDa	0 % (0.69)	0	0	1	0	0	1
1057	| organism=Giardia_lamblia_ATCC_50803 | product=Hypothetical protein | location=CH991769:319594-319914(-) | length=106	gb|GL50803_5890	12 kDa	0 % (0.12)	0	0	0	1	1	0
1058	| organism=Giardia_lamblia_ATCC_50803 | product=Hypothetical protein | location=CH991782:587096-587677(+) | length=193	gb|GL50803_1979	21 kDa	0 % (0.68)	1	0	0	1	0	1
1059	| organism=Giardia_lamblia_ATCC_50803 | product=Protein 21.1 | location=CH991769:186265-187782(-) | length=505	gb|GL50803_14681	56 kDa	0 % (0.30)	0	1	1	1	0	0
1060	| organism=Giardia_lamblia_ATCC_50803 | product=Non ATPase subunit MPR1 of 26S proteasome | location=CH991814:505640-506644(-) | length=334	gb|GL50803_16823	37 kDa	95 % (0.017)	1	1	1	0	0	0
1061	| organism=Giardia_lamblia_ATCC_50803 | product=Hypothetical protein | location=CH991776:348608-349582(-) | length=324	gb|GL50803_9045	38 kDa	0 % (0.37)	0	0	1	0	0	0
1062	| organism=Giardia_lamblia_ATCC_50803 | product=Hypothetical protein | location=CH991769:320005-321519(+) | length=504	gb|GL50803_16926	57 kDa	0 % (0.12)	0	0	0	1	1	0
1063	| organism=Giardia_lamblia_ATCC_50803 | product=Dephospho-CoA kinase | location=CH991767:857937-858800(-) | length=287	gb|GL50803_16483	32 kDa	0 % (0.37)	0	0	0	1	0	0
1064	| organism=Giardia_lamblia_ATCC_50803 | product=Protein 21.1 | location=CH991782:197166-199703(-) | length=845	gb|GL50803_13766	93 kDa	0 % (0.15)	0	0	0	1	1	0
1065	| organism=Giardia_lamblia_ATCC_50803 | product=hypothetical protein | location=CH991763:478778-479695(-) | length=305	gb|GL50803_11763	33 kDa	0 % (0.37)	0	0	0	0	0	1
1066	| organism=Giardia_lamblia_ATCC_50803 | product=Hypothetical protein | location=CH991763:1027039-1028040(-) | length=333	gb|GL50803_8789	36 kDa	0 % (0.37)	0	1	0	0	0	0
1067	| organism=Giardia_lamblia_ATCC_50803 | product=NYD-SP28 protein | location=CH991782:280964-282313(-) | length=449	gb|GL50803_23357	52 kDa	0 % (0.12)	1	1	0	0	0	0
1068	| organism=Giardia_lamblia_ATCC_50803 | product=Phosphoglycolate phosphatase | location=CH991776:335074-335766(+) | length=230	gb|GL50803_14841	26 kDa	0 % (0.80)	0	0	1	1	0	0
1069	| organism=Giardia_lamblia_ATCC_50803 | product=Trichohyalin | location=CH991764:63899-66979(+) | length=1026	gb|GL50803_17571	116 kDa	0 % (0.16)	0	0	0	1	0	1
1070	| organism=Giardia_lamblia_ATCC_50803 | product=GTP-binding protein | location=CH991761:86970-88493(-) | length=507	gb|GL50803_17149	57 kDa	0 % (0.94)	0	0	1	1	0	0
1071	| organism=Giardia_lamblia_ATCC_50803 | product=Hypothetical protein | location=CH991767:354780-356816(-) | length=678	gb|GL50803_16237	77 kDa	0 % (0.15)	0	0	0	1	0	1
1072	| organism=Giardia_lamblia_ATCC_50803 | product=Kinase, NEK | location=CH991768:387391-388962(+) | length=523	gb|GL50803_17069	59 kDa	0 % (0.22)	0	0	0	1	0	1
1073	Nesprin-1 OS=Homo sapiens GN=SYNE1 PE=1 SV=3	rr|REV_Q8NF91|REV_SYNE1_HUMAN	1011 kDa	0 % (0.37)	0	0	0	0	0	1
1074	| organism=Giardia_lamblia_ATCC_50803 | product=hypothetical protein | location=CH991763:185509-187539(+) | length=676	gb|GL50803_5749	76 kDa	0 % (0.85)	0	0	1	1	0	0
1075	| organism=Giardia_lamblia_ATCC_50803 | product=SnRNP Sm-like protein, putative | location=CH991779:1138682-1139059(+) | length=125	gb|GL50803_6408	14 kDa	0 % (0.98)	0	1	0	0	0	1
1076	| organism=Giardia_lamblia_ATCC_50803 | product=Hypothetical protein | location=CH991763:524026-524271(-) | length=81	gb|GL50803_8394	9 kDa	95 % (0.00043)	0	0	0	1	1	1
1077	| organism=Giardia_lamblia_ATCC_50803 | product=Hypothetical protein | location=CH991779:845430-855683(+) | length=3417	gb|GL50803_96732	384 kDa	0 % (0.39)	1	0	1	1	0	0
1078	| organism=Giardia_lamblia_ATCC_50803 | product=Protein 21.1 | location=CH991782:177740-179047(-) | length=435	gb|GL50803_24009	47 kDa	95 % (0.000020)	1	1	1	0	0	0
1079	| organism=Giardia_lamblia_ATCC_50803 | product=Protein 21.1 | location=CH991768:370013-373528(-) | length=1171	gb|GL50803_92134	130 kDa	0 % (0.37)	0	0	1	0	0	0
1080	| organism=Giardia_lamblia_ATCC_50803 | product=Ribosomal protein L24 | location=CH991768:188682-189251(-) | length=189	gb|GL50803_14869	23 kDa	0 % (0.13)	0	0	0	1	0	1
1081	| organism=Giardia_lamblia_ATCC_50803 | product=Hypothetical protein | location=CH991763:187577-188368(-) | length=263	gb|GL50803_15985	30 kDa	0 % (0.85)	0	0	1	1	0	0
1082	| organism=Giardia_lamblia_ATCC_50803 | product=Dynein light chain | location=CH991761:84982-85494(-) | length=170	gb|GL50803_7578	19 kDa	0 % (0.37)	0	0	0	1	0	0
1083	| organism=Giardia_lamblia_ATCC_50803 | product=ARL1 | location=CH991768:606270-606809(-) | length=179	gb|GL50803_13478	20 kDa	0 % (0.42)	0	1	1	1	0	0
1084	| organism=Giardia_lamblia_ATCC_50803 | product=ZPR1 | location=CH991763:137884-139314(+) | length=476	gb|GL50803_8842	52 kDa	0 % (0.33)	1	0	1	1	0	0
1085	| organism=Giardia_lamblia_ATCC_50803 | product=hypothetical protein | location=CH991763:1244841-1245689(-) | length=282	gb|GL50803_113415	32 kDa	0 % (0.37)	1	0	0	0	0	0
1086	| organism=Giardia_lamblia_ATCC_50803 | product=NADPH oxidoreductase, putative | location=CH991767:332081-332575(+) | length=164	gb|GL50803_15004	19 kDa	0 % (0.37)	0	1	0	0	0	0
1087	| organism=Giardia_lamblia_ATCC_50803 | product=Kinase, NEK | location=CH991762:49172-52798(-) | length=1208	gb|GL50803_87677	133 kDa	0 % (0.37)	0	0	0	1	0	0
1088	| organism=Giardia_lamblia_ATCC_50803 | product=CXC-rich protein | location=CH991814:303572-310081(+) | length=2169	gb|GL50803_17476	224 kDa	0 % (0.89)	1	0	0	1	0	0
1089	| organism=Giardia_lamblia_ATCC_50803 | product=Hypothetical protein | location=CH991764:25218-26414(+) | length=398	gb|GL50803_12885	43 kDa	0 % (0.37)	0	0	0	1	0	0
1090	| organism=Giardia_lamblia_ATCC_50803 | product=Hypothetical protein | location=CH991762:112662-114170(+) | length=502	gb|GL50803_113130	55 kDa	0 % (0.37)	0	0	0	0	0	1
1091	| organism=Giardia_lamblia_ATCC_50803 | product=Phosphoglycolate phosphatase | location=CH991767:486566-487252(-) | length=228	gb|GL50803_14546	25 kDa	0 % (0.37)	0	0	0	1	0	0
1092	| organism=Giardia_lamblia_ATCC_50803 | product=Amino acid transporter family | location=CH991768:1051925-1054048(+) | length=707	gb|GL50803_91712	77 kDa	0 % (0.37)	1	0	0	0	0	0
1093	| organism=Giardia_lamblia_ATCC_50803 | product=Eukaryotic translation initiation factor 1A | location=CH991814:153472-153954(+) | length=160	gb|GL50803_8708	18 kDa	0 % (0.37)	1	0	0	0	0	0
1094	Dihydrodipicolinate reductase OS=Escherichia coli O1:K1 / APEC GN=dapB PE=3 SV=1	sp|A1A780|DAPB_ECOK1 (+25)	29 kDa	0 % (0.37)	0	0	1	0	0	0
1095	| organism=Giardia_lamblia_ATCC_50803 | product=Lipopolysaccharide-responsive and beige-like anchor protein | location=CH991762:148765-161388(+) | length=4207	gb|GL50803_113143	468 kDa	0 % (0.12)	1	0	1	0	0	0
1096	| organism=Giardia_lamblia_ATCC_50803 | product=5'-3' exoribonuclease 2 | location=CH991779:1140769-1146639(+) | length=1956	gb|GL50803_113365	221 kDa	95 % (0.00054)	1	1	1	0	0	0
1097	| organism=Giardia_lamblia_ATCC_50803 | product=Ribosome biogenesis protein Brix | location=CH991779:738543-739589(-) | length=348	gb|GL50803_3589	41 kDa	0 % (0.74)	1	0	0	0	0	1
1098	| organism=Giardia_lamblia_ATCC_50803 | product=Hypothetical protein | location=CH991767:372157-375897(+) | length=1246	gb|GL50803_25205	136 kDa	0 % (0.14)	1	0	1	0	0	0
1099	| organism=Giardia_lamblia_ATCC_50803 | product=DNA-directed RNA polymerase RPB3 | location=CH991768:471129-472109(-) | length=326	gb|GL50803_7474	36 kDa	0 % (0.12)	1	0	1	0	0	0
1100	| organism=Giardia_lamblia_ATCC_50803 | product=Manganese-dependent inorganic pyrophosphatase, putative | location=CH991768:951648-953735(-) | length=695	gb|GL50803_8163	76 kDa	0 % (0.37)	0	0	0	0	0	1
1101	| organism=Giardia_lamblia_ATCC_50803 | product=Protein 21.1 | location=CH991769:395377-397464(+) | length=695	gb|GL50803_16435	77 kDa	0 % (0.37)	0	0	0	1	0	0
1102	| organism=Giardia_lamblia_ATCC_50803 | product=Pyrazinamidase/nicotinamidase | location=CH991767:22538-23104(+) | length=188	gb|GL50803_6757	21 kDa	0 % (0.12)	0.99	0	1	0	0	0
1103	| organism=Giardia_lamblia_ATCC_50803 | product=Hypothetical protein | location=CH991763:1353514-1355631(+) | length=705	gb|GL50803_112811	79 kDa	0 % (0.37)	0	0	0	1	0	0
1104	| organism=Giardia_lamblia_ATCC_50803 | product=Hypothetical protein | location=CH991771:10440-11558(-) | length=372	gb|GL50803_22136	41 kDa	0 % (0.14)	1	0	1	0	0	0
1105	| organism=Giardia_lamblia_ATCC_50803 | product=Dynein binding protein, putative | location=CH991762:424438-426675(+) | length=745	gb|GL50803_15549	82 kDa	0 % (0.37)	0	0	0	0	0	1
1106	| organism=Giardia_lamblia_ATCC_50803 | product=Hypothetical protein | location=CH991761:269877-274826(-) | length=1649	gb|GL50803_114498	182 kDa	0 % (0.37)	1	0	0	0	0	0
1107	Keratin, type II microfibrillar, component 5 OS=Ovis aries PE=1 SV=1	sp|P25691|K2M3_SHEEP (+2)	55 kDa	0 % (0.37)	0	0	0	0	1	0
1108	| organism=Giardia_lamblia_ATCC_50803 | product=Dynein light chain | location=CH991768:401790-402224(+) | length=144	gb|GL50803_14270	16 kDa	0 % (0.37)	0	0	0	1	0	0
1109	| organism=Giardia_lamblia_ATCC_50803 | product=Signal recognition particle 68kDa | location=CH991768:621462-623285(+) | length=607	gb|GL50803_8916	68 kDa	0 % (0.37)	0	0	0	0.99	0	0
1110	| organism=Giardia_lamblia_ATCC_50803 | product=U3 small nucleolar ribonucleoprotein protein IMP3, putative | location=CH991763:381021-381575(+) | length=184	gb|GL50803_11319	22 kDa	0 % (0.12)	0	1	1	0	0	0
1111	| organism=Giardia_lamblia_ATCC_50803 | product=hypothetical protein | location=CH991782:569846-570649(+) | length=267	gb|GL50803_104984	30 kDa	0 % (0.39)	1	0	1	1	0	0
1112	| organism=Giardia_lamblia_ATCC_50803 | product=hypothetical protein | location=CH991768:201875-202921(-) | length=348	gb|GL50803_9118	40 kDa	0 % (0.53)	1	0	1	0	1	0
1113	| organism=Giardia_lamblia_ATCC_50803 | product=[2Fe-2S] ferredoxin | location=CH991769:39754-40190(+) | length=133	gb|GL50803_27266	15 kDa	0 % (0.39)	1	0	1	1	0	0
1114	| organism=Giardia_lamblia_ATCC_50803 | product=Hypothetical protein | location=CH991763:177129-177725(-) | length=198	gb|GL50803_8348	23 kDa	0 % (0.39)	1	0	1	1	0	0
1115	| organism=Giardia_lamblia_ATCC_50803 | product=Hypothetical protein | location=CH991769:787057-788838(+) | length=593	gb|GL50803_16679	66 kDa	0 % (0.98)	0	0	1	0	0.99	0
1116	| organism=Giardia_lamblia_ATCC_50803 | product=Sugar kinase, putative | location=CH991769:240918-241958(+) | length=346	gb|GL50803_4255	37 kDa	0 % (0.37)	0	1	0	0	0	0
1117	| organism=Giardia_lamblia_ATCC_50803 | product=Coiled-coil protein | location=CH991812:21326-23728(+) | length=800	gb|GL50803_95653	92 kDa	0 % (0.37)	1	0	0	0	0	0
1118	| organism=Giardia_lamblia_ATCC_50803 | product=Hypothetical protein | location=CH991762:14453-16318(+) | length=621	gb|GL50803_26364	70 kDa	0 % (0.54)	1	0	0	1	0	1
1119	| organism=Giardia_lamblia_ATCC_50803 | product=Syntaxin 18 | location=CH991767:1497306-1498343(-) | length=345	gb|GL50803_11220	39 kDa	0 % (0.37)	0	0	1	0	0	0
1120	| organism=Giardia_lamblia_ATCC_50803 | product=Ankyrin repeat protein | location=CH991767:78658-83160(+) | length=1500	gb|GL50803_16914	165 kDa	0 % (0.89)	1	0	0	1	0	0
1121	| organism=Giardia_lamblia_ATCC_50803 | product=Dynein heavy chain | location=CH991763:51003-65324(+) | length=4773	gb|GL50803_93736	523 kDa	0 % (1.00)	0	0	1	1	0	0
1122	| organism=Giardia_lamblia_ATCC_50803 | product=WD-40 repeat protein | location=CH991763:309019-309924(+) | length=301	gb|GL50803_33762	33 kDa	0 % (0.37)	0	0	0	0	1	0
1123	| organism=Giardia_lamblia_ATCC_50803 | product=N-acetyltransferase-like protein | location=CH991812:34706-37783(-) | length=1025	gb|GL50803_14277	115 kDa	0 % (0.14)	0	1	1	0	0	0
1124	| organism=Giardia_lamblia_ATCC_50803 | product=ATP-dependent RNA helicase HAS1, putative | location=CH991763:909549-911192(+) | length=547	gb|GL50803_16887	61 kDa	0 % (0.14)	1	0	1	0	0	0
1125	| organism=Giardia_lamblia_ATCC_50803 | product=H-SHIPPO 1 | location=CH991767:252782-254629(+) | length=615	gb|GL50803_91354	63 kDa	95 % (0.0064)	0	0	0	1	1	1
1126	| organism=Giardia_lamblia_ATCC_50803 | product=Hypothetical protein | location=CH991779:497678-498622(+) | length=314	gb|GL50803_9359	35 kDa	0 % (0.44)	1	0	0	1	0	1
1127	| organism=Giardia_lamblia_ATCC_50803 | product=Tenascin precursor | location=CH991779:1033384-1034898(-) | length=504	gb|GL50803_8687	54 kDa	0 % (0.89)	0.99	0	0	1	0	0
1128	| organism=Giardia_lamblia_ATCC_50803 | product=Cysteine desulfurase | location=CH991782:840553-841854(+) | length=433	gb|GL50803_14519	48 kDa	0 % (0.37)	0	0	1	0	0	0
1129	| organism=Giardia_lamblia_ATCC_50803 | product=Protein F54C1.5 | location=CH991769:487758-489824(+) | length=688	gb|GL50803_87202	77 kDa	0 % (0.37)	0	0	0	0	0	1
1130	| organism=Giardia_lamblia_ATCC_50803 | product=Hypothetical protein | location=CH991817:18417-20111(+) | length=564	gb|GL50803_32419	62 kDa	0 % (0.13)	1	0	1	0	0	0
1131	| organism=Giardia_lamblia_ATCC_50803 | product=Brix domain containing protein | location=CH991779:1275084-1276082(+) | length=332	gb|GL50803_6835	38 kDa	0 % (0.37)	1	0	0	0	0	0
1132	| organism=Giardia_lamblia_ATCC_50803 | product=Alpha-18 giardin | location=CH991761:40738-41598(+) | length=286	gb|GL50803_10038	32 kDa	0 % (0.13)	0	0	0	1	0	1
1133	Fatty acid-binding protein, epidermal OS=Homo sapiens GN=FABP5 PE=1 SV=3	sp|Q01469|FABP5_HUMAN	15 kDa	0 % (0.37)	1	0	0	0	0	0
1134	| organism=Giardia_lamblia_ATCC_50803 | product=Hypothetical protein | location=CH991769:256112-258439(+) | length=775	gb|GL50803_16068	85 kDa	0 % (0.37)	0	0	0	1	0	0
1135	Keratin, type I microfibrillar, 47.6 kDa OS=Ovis aries PE=3 SV=2	sp|P25690|K1M2_SHEEP (+2)	46 kDa	0 % (0.37)	0	0	0	0	1	0
1136	| organism=Giardia_lamblia_ATCC_50803 | product=Hypothetical protein | location=CH991764:48858-53516(+) | length=1552	gb|GL50803_4595	170 kDa	0 % (0.37)	0	0.99	0	0	0	0
1137	| organism=Giardia_lamblia_ATCC_50803 | product=Protein 21.1 | location=CH991782:232730-234388(-) | length=552	gb|GL50803_13982	61 kDa	0 % (0.37)	1	0	0	0	0	0
1138	| organism=Giardia_lamblia_ATCC_50803 | product=Hypothetical protein | location=CH991763:73557-74369(+) | length=270	gb|GL50803_14850	30 kDa	0 % (0.95)	0	1	0	0	1	0
1139	| organism=Giardia_lamblia_ATCC_50803 | product=Hypothetical protein | location=CH991767:847472-848671(-) | length=399	gb|GL50803_13783	45 kDa	0 % (0.13)	0	0	0	1	0	1
1140	| organism=Giardia_lamblia_ATCC_50803 | product=Protein 21.1 | location=CH991767:916807-917556(+) | length=249	gb|GL50803_14926	28 kDa	0 % (0.13)	0	0	0	1	0	0.99
1141	| organism=Giardia_lamblia_ATCC_50803 | product=Hypothetical protein | location=CH991769:729161-729553(+) | length=130	gb|GL50803_7374	14 kDa	0 % (0.37)	0	1	0	0	0	0
1142	| organism=Giardia_lamblia_ATCC_50803 | product=Hypothetical protein | location=CH991767:376741-377892(+) | length=383	gb|GL50803_12800	43 kDa	0 % (0.85)	0	0	1	1	0	0
1143	Tubulin beta chain OS=Plasmodium falciparum (isolate K1 / Thailand) PE=3 SV=2	sp|P14643|TBB_PLAFK (+1)	50 kDa	0 % (0.37)	1	0	0	0	0	0
1144	| organism=Giardia_lamblia_ATCC_50803 | product=Nucleotide-binding protein 1 | location=CH991782:1208568-1209806(+) | length=412	gb|GL50803_14604	45 kDa	0 % (0.12)	1	0	1	0	0	0
1145	| organism=Giardia_lamblia_ATCC_50803 | product=Hypothetical protein | location=CH991767:1759965-1760801(-) | length=278	gb|GL50803_3491	32 kDa	0 % (0.37)	0	0	0	0	1	0
1146	| organism=Giardia_lamblia_ATCC_50803 | product=Coiled-coil protein | location=CH991769:363675-370706(-) | length=2343	gb|GL50803_40831	260 kDa	0 % (0.37)	0	0	0	1	0	0
1147	| organism=Giardia_lamblia_ATCC_50803 | product=WD-40 repeat protein | location=CH991769:267138-268991(-) | length=617	gb|GL50803_15956	67 kDa	95 % (0.000020)	1	1	1	0	0	0
1148	| organism=Giardia_lamblia_ATCC_50803 | product=Hypothetical protein | location=CH991779:350146-352056(+) | length=636	gb|GL50803_32571	71 kDa	0 % (0.48)	0	1	1	0	1	0
1149	| organism=Giardia_lamblia_ATCC_50803 | product=Hypothetical protein | location=CH991762:88533-89537(-) | length=334	gb|GL50803_22806	39 kDa	0 % (0.12)	1	1	0	0	0	0
1150	Myosin-Ic OS=Rattus norvegicus GN=Myo1c PE=2 SV=2	rr|REV_Q63355|REV_MYO1C_RAT	120 kDa	0 % (0.37)	0	0	1	0	0	0
1151	| organism=Giardia_lamblia_ATCC_50803 | product=Hypothetical protein | location=CH991767:128325-132029(-) | length=1234	gb|GL50803_112489	134 kDa	0 % (0.37)	0	0	1	0	0	0
1152	| organism=Giardia_lamblia_ATCC_50803 | product=WD-repeat protein | location=CH991801:79066-80259(-) | length=397	gb|GL50803_16526	44 kDa	0 % (0.37)	1	0	0	0	0	0
1153	| organism=Giardia_lamblia_ATCC_50803 | product=hypothetical protein | location=CH991782:411208-411978(+) | length=256	gb|GL50803_17617	29 kDa	0 % (0.89)	1	0	0	1	0	0
1154	| organism=Giardia_lamblia_ATCC_50803 | product=hypothetical protein | location=CH991768:1118280-1119740(-) | length=486	gb|GL50803_14675	53 kDa	0 % (0.37)	0	0	1	0	0	0
1155	| organism=Giardia_lamblia_ATCC_50803 | product=Spastin | location=CH991769:246060-249416(+) | length=1118	gb|GL50803_94322	123 kDa	0 % (0.85)	0	0	1	1	0	0
1156	| organism=Giardia_lamblia_ATCC_50803 | product=Short-chain dehydrogenase, putative | location=CH991769:336863-337705(-) | length=280	gb|GL50803_8382	30 kDa	0 % (0.12)	1	1	0	0	0	0
1157	| organism=Giardia_lamblia_ATCC_50803 | product=Prefoldin subunit 2 | location=CH991763:805354-805680(-) | length=108	gb|GL50803_11713	12 kDa	0 % (0.37)	1	0	0	0	0	0
1158	| organism=Giardia_lamblia_ATCC_50803 | product=Translation elongation factor | location=CH991782:1211322-1211828(-) | length=168	gb|GL50803_7990	20 kDa	0 % (0.37)	0	0	1	0	0	0
1159	| organism=Giardia_lamblia_ATCC_50803 | product=Hypothetical protein | location=CH991768:1093710-1096718(+) | length=1002	gb|GL50803_3342	112 kDa	0 % (0.85)	1	0	0	0	0	1
1160	| organism=Giardia_lamblia_ATCC_50803 | product=Hypothetical protein | location=CH991782:143038-148536(+) | length=1832	gb|GL50803_9007	205 kDa	0 % (0.12)	1	0	1	0	0	0
1161	| organism=Giardia_lamblia_ATCC_50803 | product=Alpha-4 giardin | location=CH991771:207813-208703(-) | length=296	gb|GL50803_7799 (+1)	34 kDa	0 % (0.37)	0	0	0	1	0	0
1162	| organism=Giardia_lamblia_ATCC_50803 | product=Nicotinate phosphoribosyltransferase | location=CH991776:342249-344105(-) | length=618	gb|GL50803_9038	70 kDa	0 % (0.37)	0	0	0	0	0	1
1163	| organism=Giardia_lamblia_ATCC_50803 | product=hypothetical protein | location=CH991769:696527-697594(-) | length=355	gb|GL50803_17161	38 kDa	0 % (0.37)	0	0	1	0	0	0
1164	| organism=Giardia_lamblia_ATCC_50803 | product=Protein 21.1 | location=CH991779:403185-404273(-) | length=362	gb|GL50803_86821	40 kDa	0 % (0.37)	0	0	0	1	0	0
1165	| organism=Giardia_lamblia_ATCC_50803 | product=Hypothetical protein | location=CH991763:484700-487315(+) | length=871	gb|GL50803_15495	98 kDa	0 % (0.94)	0	0	1	1	0	0
1166	| organism=Giardia_lamblia_ATCC_50803 | product=Helicase | location=CH991779:91546-95631(-) | length=1361	gb|GL50803_17146	152 kDa	0 % (0.94)	0	0	1	1	0	0
1167	| organism=Giardia_lamblia_ATCC_50803 | product=Spindle pole protein, putative | location=CH991767:1823802-1825304(-) | length=500	gb|GL50803_16013	60 kDa	0 % (0.85)	0	0	0.99	1	0	0
1168	| organism=Giardia_lamblia_ATCC_50803 | product=Protein 21.1 | location=CH991769:349950-354242(+) | length=1430	gb|GL50803_10219	159 kDa	0 % (0.12)	0	0	0	1	1	0
1169	| organism=Giardia_lamblia_ATCC_50803 | product=Gamma tubulin | location=CH991769:3929-5404(+) | length=491	gb|GL50803_114218	54 kDa	0 % (0.37)	0	0	1	0	0	0
1170	Hemoglobin subunit beta OS=Bos taurus GN=HBB PE=1 SV=1	sp|P02070|HBB_BOVIN (+3)	16 kDa	0 % (0.37)	0	0	0	0	1	0
1171	Heat shock 70 kDa protein OS=Pyrenomonas salina GN=HSP70 PE=3 SV=1	sp|P37899|HSP70_PYRSA	72 kDa	0 % (0.37)	0	0	0.99	0	0	0
1172	| organism=Giardia_lamblia_ATCC_50803 | product=Translation initiation factor | location=CH991767:1782209-1783360(-) | length=383	gb|GL50803_7652	42 kDa	0 % (0.37)	0	0	0	1	0	0
1173	| organism=Giardia_lamblia_ATCC_50803 | product=hypothetical protein | location=CH991767:1071408-1073729(+) | length=773	gb|GL50803_16157	87 kDa	0 % (0.37)	0	0	0	1	0	0
1174	| organism=Giardia_lamblia_ATCC_50803 | product=Hypothetical protein | location=CH991761:53780-54535(+) | length=251	gb|GL50803_10027	28 kDa	0 % (0.37)	0	0	0	1	0	0
1175	| organism=Giardia_lamblia_ATCC_50803 | product=Kinesin-3 | location=CH991779:469684-472905(+) | length=1073	gb|GL50803_6262	121 kDa	0 % (0.37)	0	0	1	0	0	0
1176	| organism=Giardia_lamblia_ATCC_50803 | product=Hypothetical protein | location=CH991771:75819-76331(-) | length=170	gb|GL50803_13354	19 kDa	0 % (0.37)	0	0	1	0	0	0
1177	| organism=Giardia_lamblia_ATCC_50803 | product=Coiled-coil protein | location=CH991771:245396-250609(-) | length=1737	gb|GL50803_16332	196 kDa	0 % (0.37)	0	0	0	0	1	0
1178	| organism=Giardia_lamblia_ATCC_50803 | product=Hypothetical protein | location=CH991779:313755-314510(-) | length=251	gb|GL50803_17583	28 kDa	0 % (0.37)	0	1	0	0	0	0
1179	| organism=Giardia_lamblia_ATCC_50803 | product=Protein 21.1 | location=CH991782:64592-65383(+) | length=263	gb|GL50803_14133	28 kDa	0 % (0.37)	1	0	0	0	0	0
1180	| organism=Giardia_lamblia_ATCC_50803 | product=hypothetical protein | location=CH991762:308620-309429(-) | length=269	gb|GL50803_10846	30 kDa	0 % (0.37)	0	0	0	0	0	1
1181	| organism=Giardia_lamblia_ATCC_50803 | product=Phosphatase | location=CH991768:754772-755971(-) | length=399	gb|GL50803_13524	45 kDa	0 % (0.37)	0	0	0	0	1	0
1182	| organism=Giardia_lamblia_ATCC_50803 | product=Dynein light chain | location=CH991767:1726732-1727232(+) | length=166	gb|GL50803_27308	19 kDa	0 % (0.37)	0	0	0	0	1	0
1183	| organism=Giardia_lamblia_ATCC_50803 | product=Hypothetical protein | location=CH991767:201015-201899(+) | length=294	gb|GL50803_13774	32 kDa	0 % (0.12)	0	0	0	0	1	1
1184	| organism=Giardia_lamblia_ATCC_50803 | product=Hypothetical protein | location=CH991782:398528-401023(+) | length=831	gb|GL50803_8460	92 kDa	0 % (0.82)	0	1	0	1	0	0
1185	| organism=Giardia_lamblia_ATCC_50803 | product=Coatomer delta subunit | location=CH991767:408681-409589(+) | length=302	gb|GL50803_6170	33 kDa	0 % (0.85)	0	0	1	1	0	0
1186	| organism=Giardia_lamblia_ATCC_50803 | product=Kinase, VPS15 | location=CH991763:1087092-1093358(-) | length=2088	gb|GL50803_113456	234 kDa	0 % (0.37)	0	0	0	1	0	0
1187	| organism=Giardia_lamblia_ATCC_50803 | product=ATP binding protein associated with cell differentiation, putative | location=CH991767:1863393-1863947(+) | length=184	gb|GL50803_12807	21 kDa	0 % (0.37)	0	0	1	0	0	0
1188	Translation initiation factor IF-2 OS=Campylobacter curvus (strain 525.92) GN=infB PE=3 SV=1	rr|REV_A7GZZ3|REV_IF2_CAMC5 (+1)	99 kDa	0 % (0.37)	0	0	1	0	0	0
1189	| organism=Giardia_lamblia_ATCC_50803 | product=Hypothetical protein | location=CH991771:92915-95131(+) | length=738	gb|GL50803_3920	82 kDa	0 % (0.13)	0	0	0	1	0	1
1190	| organism=Giardia_lamblia_ATCC_50803 | product=Hypothetical protein | location=CH991763:732747-733010(-) | length=87	gb|GL50803_6334	10 kDa	0 % (0.13)	0	0	0	1	0	1
1191	| organism=Giardia_lamblia_ATCC_50803 | product=Kinase, NEK | location=CH991768:944193-945938(-) | length=581	gb|GL50803_8152	65 kDa	0 % (0.97)	1	0	0	0	1	0
1192	| organism=Giardia_lamblia_ATCC_50803 | product=Coiled-coil protein | location=CH991776:358548-361151(+) | length=867	gb|GL50803_91374	99 kDa	0 % (0.37)	0	0	0	0	0	1
1193	| organism=Giardia_lamblia_ATCC_50803 | product=Hypothetical protein | location=CH991768:1097721-1100240(-) | length=839	gb|GL50803_13323	92 kDa	0 % (0.37)	0	0	0	0	0	1
1194	| organism=Giardia_lamblia_ATCC_50803 | product=Kinase, CMGC GSK | location=CH991768:199231-200343(-) | length=370	gb|GL50803_9116	42 kDa	0 % (0.37)	0	0.99	0	0	0	0
1195	| organism=Giardia_lamblia_ATCC_50803 | product=Hypothetical protein | location=CH991779:605282-606604(-) | length=440	gb|GL50803_32908	49 kDa	0 % (0.37)	1	0	0	0	0	0
1196	| organism=Giardia_lamblia_ATCC_50803 | product=Fatty acid elongase 1 | location=CH991768:696945-698585(+) | length=546	gb|GL50803_92729	61 kDa	0 % (0.37)	0	0	0	1	0	0
1197	| organism=Giardia_lamblia_ATCC_50803 | product=Suppressor of actin 1 | location=CH991763:1178333-1180441(+) | length=702	gb|GL50803_8589	80 kDa	0 % (0.37)	0	0	0	1	0	0
1198	| organism=Giardia_lamblia_ATCC_50803 | product=Hypothetical protein | location=CH991768:1143840-1144610(+) | length=256	gb|GL50803_2007	29 kDa	0 % (0.89)	1	0	0	1	0	0
1199	Hepatoma-derived growth factor-related protein 3 OS=Rattus norvegicus GN=Hdgfrp3 PE=2 SV=1	sp|Q923W4|HDGR3_RAT (+2)	22 kDa	0 % (0.37)	0	0	0	1	0	0
1200	| organism=Giardia_lamblia_ATCC_50803 | product=Hypothetical protein | location=CH991763:462545-464734(+) | length=729	gb|GL50803_17412	82 kDa	0 % (0.37)	0	0	0	1	0	0
1201	| organism=Giardia_lamblia_ATCC_50803 | product=hypothetical protein | location=CH991768:162521-168478(+) | length=1985	gb|GL50803_34701	223 kDa	0 % (0.37)	0	0	1	0	0	0
1202	| organism=Giardia_lamblia_ATCC_50803 | product=Nucleolar GTP-binding protein 1, putative | location=CH991779:950161-952191(-) | length=676	gb|GL50803_16371	78 kDa	0 % (0.37)	0	0	0	1	0	0
1203	| organism=Giardia_lamblia_ATCC_50803 | product=Hypothetical protein | location=CH991767:1115776-1119564(-) | length=1262	gb|GL50803_95787	147 kDa	0 % (0.37)	0	0	1	0	0	0
1204	| organism=Giardia_lamblia_ATCC_50803 | product=Coatomer gamma subunit | location=CH991798:6932-9814(+) | length=960	gb|GL50803_5603	105 kDa	0 % (0.37)	0	0	0	0	0	1
1205	| organism=Giardia_lamblia_ATCC_50803 | product=Hypothetical protein | location=CH991769:439152-440267(-) | length=371	gb|GL50803_15062	43 kDa	0 % (0.37)	0	0	1	0	0	0
1206	| organism=Giardia_lamblia_ATCC_50803 | product=Kinase, NEK | location=CH991767:1234014-1235999(+) | length=661	gb|GL50803_16279	75 kDa	0 % (0.37)	0	0	0	0	1	0
1207	| organism=Giardia_lamblia_ATCC_50803 | product=High cysteine membrane protein EGF-like | location=CH991767:838054-843117(-) | length=1687	gb|GL50803_113531 (+1)	178 kDa	0 % (0.37)	0	0	0	1	0	0
1208	Semenogelin-2 OS=Homo sapiens GN=SEMG2 PE=1 SV=1	sp|Q02383|SEMG2_HUMAN	65 kDa	0 % (0.37)	0	0	1	0	0	0
1209	| organism=Giardia_lamblia_ATCC_50803 | product=Hypothetical protein | location=CH991763:966007-967041(-) | length=344	gb|GL50803_16607	40 kDa	0 % (0.37)	0	1	0	0	0	0
1210	| organism=Giardia_lamblia_ATCC_50803 | product=Metal-dependent hydrolase related to alanyl-tRNA synthetase | location=CH991779:1065326-1066531(-) | length=401	gb|GL50803_15078	43 kDa	0 % (0.37)	1	0	0	0	0	0
1211	| organism=Giardia_lamblia_ATCC_50803 | product=Hypothetical protein | location=CH991768:906215-909181(-) | length=988	gb|GL50803_16050	110 kDa	0 % (0.37)	0	0	0	1	0	0
1212	| organism=Giardia_lamblia_ATCC_50803 | product=hypothetical protein | location=CH991767:475796-477025(+) | length=409	gb|GL50803_86498	46 kDa	0 % (0.37)	1	0	0	0	0	0
1213	| organism=Giardia_lamblia_ATCC_50803 | product=hypothetical protein | location=CH991763:1084624-1085508(-) | length=294	gb|GL50803_2754	32 kDa	0 % (0.37)	0	0	0	1	0	0
1214	| organism=Giardia_lamblia_ATCC_50803 | product=Hypothetical protein | location=CH991782:176505-177140(+) | length=211	gb|GL50803_17246	24 kDa	0 % (0.37)	0	0	1	0	0	0
1215	| organism=Giardia_lamblia_ATCC_50803 | product=Hypothetical protein | location=CH991763:532615-533328(+) | length=237	gb|GL50803_8002	27 kDa	0 % (0.37)	0	0	0	0.99	0	0
1216	| organism=Giardia_lamblia_ATCC_50803 | product=Hypothetical protein | location=CH991767:709294-711357(+) | length=687	gb|GL50803_21053	78 kDa	0 % (0.37)	0	0	1	0	0	0
1217	| organism=Giardia_lamblia_ATCC_50803 | product=FtsJ-like protein | location=CH991782:971289-972095(-) | length=268	gb|GL50803_6055	30 kDa	0 % (0.37)	0	0	1	0	0	0
1218	| organism=Giardia_lamblia_ATCC_50803 | product=Hypothetical protein | location=CH991762:21000-21977(+) | length=325	gb|GL50803_13310	37 kDa	0 % (0.37)	0	0	1	0	0	0
1219	| organism=Giardia_lamblia_ATCC_50803 | product=Hypothetical protein | location=CH991782:158545-158931(+) | length=128	gb|GL50803_28696	14 kDa	0 % (0.37)	1	0	0	0	0	0
1220	| organism=Giardia_lamblia_ATCC_50803 | product=Hypothetical protein | location=CH991779:1403496-1404422(-) | length=308	gb|GL50803_11604	35 kDa	0 % (0.37)	0	1	0	0	0	0
1221	| organism=Giardia_lamblia_ATCC_50803 | product=Hypothetical protein | location=CH991779:814643-816049(+) | length=468	gb|GL50803_8892	54 kDa	0 % (0.37)	0	0	1	0	0	0
1222	| organism=Giardia_lamblia_ATCC_50803 | product=Hypothetical protein | location=CH991767:461408-462628(-) | length=406	gb|GL50803_12163	46 kDa	0 % (0.37)	0	0	0	0	0	1
1223	| organism=Giardia_lamblia_ATCC_50803 | product=hypothetical protein | location=CH991776:209839-210498(-) | length=219	gb|GL50803_1902	24 kDa	0 % (0.37)	1	0	0	0	0	0
1224	| organism=Giardia_lamblia_ATCC_50803 | product=Nucleolar protein NOP2 | location=CH991768:1054069-1055577(-) | length=502	gb|GL50803_16948	55 kDa	0 % (0.37)	0	0	0	0	1	0
1225	| organism=Giardia_lamblia_ATCC_50803 | product=Adaptor protein complex large chain subunit BetaA | location=CH991768:982148-984166(+) | length=672	gb|GL50803_15339	74 kDa	0 % (0.12)	0	0	0	1	1	0
1226	| organism=Giardia_lamblia_ATCC_50803 | product=Protein 21.1 | location=CH991768:1017741-1020581(-) | length=946	gb|GL50803_103807	103 kDa	0 % (0.12)	0	0	0	1	1	0
1227	| organism=Giardia_lamblia_ATCC_50803 | product=Hypothetical protein | location=CH991767:24956-26596(+) | length=546	gb|GL50803_21803	62 kDa	0 % (0.37)	0	0	0	0	1	0
1228	| organism=Giardia_lamblia_ATCC_50803 | product=Hypothetical protein | location=CH991769:474763-479685(-) | length=1640	gb|GL50803_23447	182 kDa	0 % (0.37)	0.99	0	0	0	0	0
1229	| organism=Giardia_lamblia_ATCC_50803 | product=DNA-directed RNA polymerase RPB2 | location=CH991767:256052-259933(-) | length=1293	gb|GL50803_17448	145 kDa	0 % (0.37)	0	0	0	0	0	1
1230	| organism=Giardia_lamblia_ATCC_50803 | product=Dipeptidyl-peptidase I precursor | location=CH991779:404385-406010(+) | length=541	gb|GL50803_14566	60 kDa	0 % (0.37)	0	0	0	0	0	1
1231	| organism=Giardia_lamblia_ATCC_50803 | product=Protein 21.1 | location=CH991814:58954-61125(-) | length=723	gb|GL50803_7679	78 kDa	0 % (0.37)	0	0	0	1	0	0
1232	2',3'-cyclic-nucleotide 2'-phosphodiesterase OS=Bacillus thuringiensis (strain Al Hakam) GN=BALH_3406 PE=3 SV=2	sp|A0RHF0|CNPD_BACAH (+6)	59 kDa	0 % (0.37)	0.99	0	0	0	0	0
1233	| organism=Giardia_lamblia_ATCC_50803 | product=Hypothetical protein | location=CH991767:477266-479071(-) | length=601	gb|GL50803_16192	66 kDa	0 % (0.37)	0	0	0	0	1	0
1234	| organism=Giardia_lamblia_ATCC_50803 | product=Dual specificity phosphatase Cdc25, putative | location=CH991782:974972-975334(+) | length=120	gb|GL50803_4369	13 kDa	0 % (0.37)	0	0	0	0	0.99	0
1235	| organism=Giardia_lamblia_ATCC_50803 | product=Dihydrouridine synthase, putative | location=CH991768:1222398-1224065(-) | length=555	gb|GL50803_3565	62 kDa	0 % (0.37)	0	0	1	0	0	0
1236	| organism=Giardia_lamblia_ATCC_50803 | product=Dynein heavy chain | location=CH991814:325099-341337(+) | length=5412	gb|GL50803_17478	601 kDa	0 % (0.37)	1	0	0	0	0	0
1237	| organism=Giardia_lamblia_ATCC_50803 | product=Aurora kinase | location=CH991768:509338-510273(-) | length=311	gb|GL50803_5358	36 kDa	0 % (0.37)	0	0	1	0	0	0
1238	| organism=Giardia_lamblia_ATCC_50803 | product=Variant-specific surface protein | location=CH991814:230426-231838(+) | length=470	gb|GL50803_9276	50 kDa	0 % (0.37)	1	0	0	0	0	0
1239	| organism=Giardia_lamblia_ATCC_50803 | product=Protein 21.1 | location=CH991763:445356-446474(+) | length=372	gb|GL50803_14485	40 kDa	0 % (0.37)	0	0	0	0	1	0
1240	| organism=Giardia_lamblia_ATCC_50803 | product=hypothetical protein | location=CH991779:1025993-1029082(+) | length=1029	gb|GL50803_14758	111 kDa	0 % (0.37)	0	0	0	1	0	0
1241	| organism=Giardia_lamblia_ATCC_50803 | product=Hypothetical protein | location=CH991769:608234-609814(-) | length=526	gb|GL50803_13133	60 kDa	0 % (0.37)	0	0	0	0	0	1
1242	| organism=Giardia_lamblia_ATCC_50803 | product=Hypothetical protein | location=CH991782:1069740-1070279(-) | length=179	gb|GL50803_31339	21 kDa	0 % (0.37)	0	0	0	1	0	0
1243	| organism=Giardia_lamblia_ATCC_50803 | product=High cysteine non-variant cyst protein | location=CH991768:338052-342881(+) | length=1609	gb|GL50803_40376	169 kDa	0 % (0.37)	1	0	0	0	0	0
1244	| organism=Giardia_lamblia_ATCC_50803 | product=Bystin | location=CH991763:1176769-1178208(-) | length=479	gb|GL50803_16882	53 kDa	0 % (0.37)	1	0	0	0	0	0
1245	Oxygen-evolving enhancer protein 1-1, chloroplastic OS=Arabidopsis thaliana GN=PSBO1 PE=1 SV=2	sp|P23321|PSBO1_ARATH (+1)	35 kDa	0 % (0.37)	0	0	0	0	1	0
1246	| organism=Giardia_lamblia_ATCC_50803 | product=Protein 21.1 | location=CH991767:89530-91836(+) | length=768	gb|GL50803_16915	84 kDa	0 % (0.37)	0	0	0	1	0	0
1247	Semenogelin-1 OS=Homo sapiens GN=SEMG1 PE=1 SV=2	sp|P04279|SEMG1_HUMAN	52 kDa	0 % (0.37)	0	0	1	0	0	0
1248	Filaggrin-2 OS=Homo sapiens GN=FLG2 PE=1 SV=1	sp|Q5D862|FILA2_HUMAN	248 kDa	0 % (0.37)	0	0	0	0	1	0
1249	| organism=Giardia_lamblia_ATCC_50803 | product=Hypothetical protein | location=CH991779:312044-312871(+) | length=275	gb|GL50803_113970	31 kDa	0 % (0.37)	1	0	0	0	0	0
1250	gi|71531|pir|| KRSHL1 keratin, 48K type I microfibrillar, component 8c	zz|ZZ_FGCZCont0224|	47 kDa	0 % (0.37)	0	0	0	0	0.99	0
1251	| organism=Giardia_lamblia_ATCC_50803 | product=Hypothetical protein | location=CH991779:1322300-1323310(-) | length=336	gb|GL50803_10136	38 kDa	0 % (0.37)	0	0	1	0	0	0
1252	| organism=Giardia_lamblia_ATCC_50803 | product=Kinase, NEK-frag | location=CH991776:226492-229428(+) | length=978	gb|GL50803_102034	108 kDa	0 % (0.37)	0	1	0	0	0	0
1253	| organism=Giardia_lamblia_ATCC_50803 | product=Replication factor C, subunit 2 | location=CH991768:586538-587593(+) | length=351	gb|GL50803_9287	40 kDa	0 % (0.37)	0	0	1	0	0	0
1254	| organism=Giardia_lamblia_ATCC_50803 | product=Hypothetical protein | location=CH991767:1066520-1066876(-) | length=118	gb|GL50803_23552	13 kDa	0 % (0.37)	1	0	0	0	0	0
1255	| organism=Giardia_lamblia_ATCC_50803 | product=Kinase, NEK | location=CH991782:774315-776222(-) | length=635	gb|GL50803_13215	71 kDa	0 % (0.37)	0	0	0	1	0	0
1256	| organism=Giardia_lamblia_ATCC_50803 | product=Protein 21.1 | location=CH991767:990134-992416(+) | length=760	gb|GL50803_17096	85 kDa	0 % (0.37)	0	0	0	0.99	0	0
1257	| organism=Giardia_lamblia_ATCC_50803 | product=Hypothetical protein | location=CH991767:66408-67436(+) | length=342	gb|GL50803_15581	38 kDa	0 % (0.37)	0	0	1	0	0	0
1258	| organism=Giardia_lamblia_ATCC_50803 | product=Hypothetical protein | location=CH991779:1016713-1025955(+) | length=3080	gb|GL50803_87039	341 kDa	0 % (0.37)	1	0	0	0	0	0
1259	| organism=Giardia_lamblia_ATCC_50803 | product=Kinase, NEK | location=CH991767:917869-920070(+) | length=733	gb|GL50803_9327	82 kDa	0 % (0.37)	0	1	0	0	0	0
1260	Keratin, type II cuticular Hb5 OS=Homo sapiens GN=KRT85 PE=1 SV=1	sp|P78386|KRT85_HUMAN (+1)	56 kDa	0 % (0.37)	0	0	0	1	0	0
1261	| organism=Giardia_lamblia_ATCC_50803 | product=Reductase, putative | location=CH991814:108543-109442(-) | length=299	gb|GL50803_4602	33 kDa	0 % (0.37)	0	0	1	0	0	0
1262	Glutamate-ammonia-ligase adenylyltransferase OS=Escherichia coli O9:H4 (strain HS) GN=glnE PE=3 SV=1	sp|A8A4K7|GLNE_ECOHS (+19)	108 kDa	0 % (0.37)	0	0	1	0	0	0
1263	| organism=Giardia_lamblia_ATCC_50803 | product=tRNA methyltransferase subunit, putative | location=CH991779:1036249-1037301(+) | length=350	gb|GL50803_8691	39 kDa	0 % (0.37)	0	0	1	0	0	0
1264	Keratin, type I cuticular Ha1 OS=Pan troglodytes GN=KRT31 PE=2 SV=1	sp|A5A6M5|K1H1_PANTR (+1)	47 kDa	0 % (0.37)	0	0	0	1	0	0
1265	| organism=Giardia_lamblia_ATCC_50803 | product=Hypothetical protein | location=CH991776:234282-237227(+) | length=981	gb|GL50803_17110	109 kDa	0 % (0.37)	0	0	0	0	0	1
1266	| organism=Giardia_lamblia_ATCC_50803 | product=Hypothetical protein | location=CH991782:320404-321231(+) | length=275	gb|GL50803_6367	31 kDa	0 % (0.37)	0	0	0	0	1	0
1267	Keratin, type II cytoskeletal 3 OS=Homo sapiens GN=KRT3 PE=1 SV=2	sp|P12035|K2C3_HUMAN (+1)	65 kDa	0 % (0.37)	0	1	0	0	0	0
1268	| organism=Giardia_lamblia_ATCC_50803 | product=MRP-like ABC transporter | location=CH991779:67632-72356(+) | length=1574	gb|GL50803_17132	175 kDa	0 % (0.37)	1	0	0	0	0	0
1269	| organism=Giardia_lamblia_ATCC_50803 | product=hypothetical protein | location=CH991767:414954-419543(+) | length=1529	gb|GL50803_14390	173 kDa	0 % (0.37)	1	0	0	0	0	0
1270	| organism=Giardia_lamblia_ATCC_50803 | product=WD-repeat protein BING4 | location=CH991782:709865-711553(+) | length=562	gb|GL50803_15513	63 kDa	0 % (0.37)	1	0	0	0	0	0
1271	| organism=Giardia_lamblia_ATCC_50803 | product=Kinase, NEK | location=CH991763:981808-985509(-) | length=1233	gb|GL50803_16272	137 kDa	0 % (0.37)	0	0	0	1	0	0
1272	| organism=Giardia_lamblia_ATCC_50803 | product=Hypothetical protein | location=CH991776:75715-77028(-) | length=437	gb|GL50803_22855	48 kDa	0 % (0.37)	0	0	0	1	0	0
1273	| organism=Giardia_lamblia_ATCC_50803 | product=Bet3-like protein | location=CH991763:533402-533902(+) | length=166	gb|GL50803_8003	18 kDa	0 % (0.37)	1	0	0	0	0	0
1274	| organism=Giardia_lamblia_ATCC_50803 | product=Hypothetical protein | location=CH991814:22067-23431(+) | length=454	gb|GL50803_94224	51 kDa	0 % (0.37)	0	0	1	0	0	0
1275	Myosin-2 heavy chain OS=Dictyostelium discoideum GN=mhcA PE=1 SV=3	rr|REV_P08799|REV_MYS2_DICDI	244 kDa	0 % (0.37)	0	0	0	1	0	0
1276	Keratin, type II cuticular Hb3 OS=Bos taurus GN=KRT83 PE=2 SV=1	sp|A4FUZ0|KRT83_BOVIN	54 kDa	0 % (0.37)	0	0	0	0	1	0
1277	Coronin-like protein crn1 OS=Schizosaccharomyces pombe GN=crn1 PE=1 SV=1	sp|O13923|CORO_SCHPO	67 kDa	0 % (0.37)	0	0	0	0	1	0
1278	Galectin-7 OS=Homo sapiens GN=LGALS7 PE=1 SV=2	sp|P47929|LEG7_HUMAN	15 kDa	0 % (0.37)	1	0	0	0	0	0
1279	Ig gamma-1 chain C region OS=Homo sapiens GN=IGHG1 PE=1 SV=1	sp|P01857|IGHG1_HUMAN (+1)	36 kDa	0 % (0.37)	0	1	0	0	0	0
1280	| organism=Giardia_lamblia_ATCC_50803 | product=hypothetical protein | location=CH991814:145193-147397(+) | length=734	gb|GL50803_8702	81 kDa	0 % (0.37)	0	0	0	1	0	0
1281	| organism=Giardia_lamblia_ATCC_50803 | product=Hypothetical protein | location=CH991763:746245-747786(-) | length=513	gb|GL50803_7663	57 kDa	0 % (0.37)	0.99	0	0	0	0	0
END OF FILE

## Sheet: quantitative value
	Table S1: Protein identification by mass spectrometry
	Raw data exported from proteome software Scaffold version 3.0
	Displaying: Quantitative Value
	1281 identified proteins				Displaying: Quantitative Value
					ESV-enriched fractions (triplicates)			PV-enriched fractions (triplicates)
#	Protein description	Accession Number	Molecular Weight	T-Test (P-Value)	E3	E2	E1	P3	P2	P1
END OF FILE1	| organism=Giardia_lamblia_ATCC_50803 | product=Axoneme-associated protein GASP-180 | location=CH991768:746167-750924(+) | length=1585	gb|GL50803_137716	175 kDa	0 % (0.16)	475.04	567.19	500.41	529.3	592.54	621.27
2	| organism=Giardia_lamblia_ATCC_50803 | product=Arginine deiminase | location=CH991767:992691-994433(+) | length=580	gb|GL50803_112103	64 kDa	0 % (0.72)	526.64	550.24	531.22	504.7	532.77	552.48
3	| organism=Giardia_lamblia_ATCC_50803 | product=Elongation factor 1-alpha | location=CH991798:40230-41558(-) | length=442	gb|GL50803_112304 (+1)	49 kDa	0 % (0.95)	373.8	410.14	404.79	426.93	367.89	389.8
4	| organism=Giardia_lamblia_ATCC_50803 | product=Pyruvate-flavodoxin oxidoreductase | location=CH991763:506685-510446(-) | length=1253	gb|GL50803_114609	139 kDa	0 % (0.53)	343.63	432.74	355.92	381.7	404.99	405.08
5	| organism=Giardia_lamblia_ATCC_50803 | product=Pyruvate, phosphate dikinase | location=CH991779:1071066-1073720(-) | length=884	gb|GL50803_9909	98 kDa	95 % (0.00042)	300.8	323.14	299.61	392.81	399.83	391.98
6	| organism=Giardia_lamblia_ATCC_50803 | product=Beta tubulin | location=CH991767:1198621-1199964(+) | length=447	gb|GL50803_101291 (+2)	50 kDa	0 % (0.14)	322.21	340.09	353.79	313.45	328.73	316.64
7	| organism=Giardia_lamblia_ATCC_50803 | product=Alpha-tubulin | location=CH991767:1515200-1516564(+) | length=454	gb|GL50803_103676 (+1)	51 kDa	95 % (0.047)	318.32	355.91	350.6	301.55	315.33	298.08
8	| organism=Giardia_lamblia_ATCC_50803 | product=Ornithine carbamoyltransferase | location=CH991782:612739-613722(+) | length=327	gb|GL50803_10311	36 kDa	0 % (0.63)	321.24	310.71	295.36	297.58	316.36	333.02
9	| organism=Giardia_lamblia_ATCC_50803 | product=Alcohol dehydrogenase | location=CH991782:1053727-1056393(+) | length=888	gb|GL50803_93358	97 kDa	0 % (0.086)	247.26	272.3	209.3	285.68	280.3	288.25
10	| organism=Giardia_lamblia_ATCC_50803 | product=Pyruvate-flavodoxin oxidoreductase | location=CH991768:351203-354802(+) | length=1199	gb|GL50803_17063	132 kDa	95 % (0.035)	225.84	227.1	241.17	266.63	252.47	291.53
11	| organism=Giardia_lamblia_ATCC_50803 | product=Dynamin | location=CH991782:336050-338248(+) | length=732	gb|GL50803_14373	80 kDa	0 % (0.49)	232.65	297.15	243.3	263.46	231.86	224.92
12	| organism=Giardia_lamblia_ATCC_50803 | product=Cytosolic HSP70 | location=CH991769:945599-947593(-) | length=664	gb|GL50803_88765	72 kDa	95 % (0.039)	252.12	267.78	295.36	201.56	228.77	235.84
13	| organism=Giardia_lamblia_ATCC_50803 | product=Glyceraldehyde 3-phosphate dehydrogenase | location=CH991817:35479-36489(-) | length=336	gb|GL50803_6687	36 kDa	0 % (0.32)	220	236.14	252.86	200.77	206.1	244.58
14	| organism=Giardia_lamblia_ATCC_50803 | product=Hypothetical protein | location=CH991767:1313725-1319439(-) | length=1904	gb|GL50803_9183	214 kDa	95 % (0.041)	260.88	222.58	251.8	171.41	214.34	197.63
15	| organism=Giardia_lamblia_ATCC_50803 | product=Elongation factor 2 | location=CH991764:58440-61136(-) | length=898	gb|GL50803_17570	100 kDa	0 % (0.33)	193.72	225.97	211.42	215.85	227.74	220.56
16	| organism=Giardia_lamblia_ATCC_50803 | product=NADH oxidase lateral transfer candidate | location=CH991769:952342-953796(+) | length=484	gb|GL50803_33769	53 kDa	0 % (0.33)	205.4	210.15	202.92	203.94	206.1	182.34
17	| organism=Giardia_lamblia_ATCC_50803 | product=NADP-specific glutamate dehydrogenase | location=CH991814:342465-343814(+) | length=449	gb|GL50803_21942	50 kDa	0 % (0.57)	220.97	190.95	205.05	172.2	173.12	231.48
18	| organism=Giardia_lamblia_ATCC_50803 | product=Carbamate kinase | location=CH991763:1251646-1252596(-) | length=316	gb|GL50803_16453	34 kDa	0 % (0.88)	195.66	197.73	186.99	156.33	180.34	232.57
19	Trypsin OS=Sus scrofa PE=1 SV=1	sp|P00761|TRYP_PIG (+1)	24 kDa	95 % (0.0031)	128.5	166.09	156.18	222.99	248.35	248.95
20	| organism=Giardia_lamblia_ATCC_50803 | product=Enolase | location=CH991768:965354-966691(-) | length=445	gb|GL50803_11118	48 kDa	95 % (0.028)	192.74	194.34	211.42	161.88	132.93	171.42
21	| organism=Giardia_lamblia_ATCC_50803 | product=Bip | location=CH991779:11946-13979(+) | length=677	gb|GL50803_17121	74 kDa	0 % (0.45)	149.91	192.08	202.92	151.57	171.06	176.88
22	| organism=Giardia_lamblia_ATCC_50803 | product=4-alpha-glucanotransferase, amylo-alpha-1,6-glucosidase | location=CH991767:957823-963018(-) | length=1731	gb|GL50803_10885	196 kDa	0 % (0.13)	175.22	175.13	184.86	171.41	161.79	131.02
23	| organism=Giardia_lamblia_ATCC_50803 | product=Elongation factor 1-gamma | location=CH991814:456314-457522(+) | length=402	gb|GL50803_12102	45 kDa	95 % (0.0050)	175.22	194.34	190.18	153.16	138.09	146.31
24	| organism=Giardia_lamblia_ATCC_50803 | product=Acyl-CoA synthetase | location=CH991782:1142248-1145160(+) | length=970	gb|GL50803_86511	107 kDa	0 % (0.88)	161.59	192.08	141.3	165.06	162.82	174.7
25	| organism=Giardia_lamblia_ATCC_50803 | product=Kinase, NEK | location=CH991769:163707-165254(-) | length=515	gb|GL50803_15409	57 kDa	0 % (0.14)	171.33	190.95	190.18	153.95	179.31	122.29
26	| organism=Giardia_lamblia_ATCC_50803 | product=Hypothetical protein | location=CH991767:1106175-1110134(+) | length=1319	gb|GL50803_41212	149 kDa	0 % (0.64)	164.51	176.26	148.74	161.09	176.22	127.75
27	| organism=Giardia_lamblia_ATCC_50803 | product=Coiled-coil protein | location=CH991763:66556-73383(-) | length=2275	gb|GL50803_113677	255 kDa	0 % (0.083)	183.01	154.79	186.99	129.35	157.67	147.4
28	Keratin, type II cytoskeletal 1 OS=Homo sapiens GN=KRT1 PE=1 SV=6	sp|P04264|K2C1_HUMAN	66 kDa	0 % (0.13)	136.28	190.95	107.31	184.9	257.63	187.8
29	| organism=Giardia_lamblia_ATCC_50803 | product=Fructose-bisphosphate aldolase | location=CH991782:742564-743535(+) | length=323	gb|GL50803_11043	35 kDa	0 % (0.46)	146.02	145.75	147.68	141.25	148.39	175.79
30	| organism=Giardia_lamblia_ATCC_50803 | product=Coiled-coil protein | location=CH991814:180968-185995(+) | length=1675	gb|GL50803_17249	191 kDa	0 % (0.20)	177.17	158.18	158.3	140.46	165.91	119.01
31	| organism=Giardia_lamblia_ATCC_50803 | product=Protein 21.1 | location=CH991779:26433-28793(+) | length=786	gb|GL50803_27925	88 kDa	95 % (0.014)	80.8	94.91	73.31	183.31	247.32	158.32
32	| organism=Giardia_lamblia_ATCC_50803 | product=Phosphoglycerate kinase | location=CH991769:124596-125825(+) | length=409	gb|GL50803_90872	44 kDa	0 % (0.27)	157.7	154.79	154.05	126.17	124.69	164.87
33	| organism=Giardia_lamblia_ATCC_50803 | product=Xaa-Pro dipeptidase | location=CH991769:526165-527499(-) | length=444	gb|GL50803_17327	50 kDa	95 % (0.011)	171.33	153.66	185.93	127.76	127.78	112.46
34	| organism=Giardia_lamblia_ATCC_50803 | product=Heat shock protein HSP 90-alpha | location=CH991768:486748-487878(-) | length=376	gb|GL50803_98054	43 kDa	0 % (0.62)	132.39	157.05	141.3	140.46	146.33	158.32
35	| organism=Giardia_lamblia_ATCC_50803 | product=Acetyl-CoA synthetase | location=CH991767:971361-973541(+) | length=726	gb|GL50803_13608	78 kDa	0 % (0.086)	128.5	133.32	120.05	161.88	184.46	135.39
36	| organism=Giardia_lamblia_ATCC_50803 | product=Axoneme-associated protein GASP-180 | location=CH991768:616785-619904(-) | length=1039	gb|GL50803_16745	116 kDa	0 % (0.23)	115.84	136.71	104.12	150.77	117.48	209.64
37	| organism=Giardia_lamblia_ATCC_50803 | product=Ribosomal protein L4 | location=CH991768:119847-120797(+) | length=316	gb|GL50803_17547	35 kDa	0 % (0.93)	90.53	149.14	107.31	101.57	129.84	121.2
38	| organism=Giardia_lamblia_ATCC_50803 | product=Hypothetical protein | location=CH991771:55118-56269(+) | length=383	gb|GL50803_21628	42 kDa	0 % (0.21)	146.99	138.97	150.87	108.72	125.72	148.49
39	| organism=Giardia_lamblia_ATCC_50803 | product=Coiled-coil protein | location=CH991782:1130217-1133789(+) | length=1190	gb|GL50803_10167	133 kDa	0 % (0.29)	113.89	117.51	99.87	128.56	106.14	133.21
40	| organism=Giardia_lamblia_ATCC_50803 | product=UPL-1 | location=CH991814:491680-492612(-) | length=310	gb|GL50803_9779	34 kDa	0 % (0.37)	120.71	137.84	125.37	89.67	119.54	133.21
41	| organism=Giardia_lamblia_ATCC_50803 | product=Aminoacyl-histidine dipeptidase | location=CH991767:1175570-1177144(-) | length=524	gb|GL50803_15832	57 kDa	95 % (0.043)	126.55	138.97	145.55	103.16	86.56	121.2
42	| organism=Giardia_lamblia_ATCC_50803 | product=Ribosomal protein L3 | location=CH991801:71613-72752(+) | length=379	gb|GL50803_16525	43 kDa	0 % (0.55)	105.13	96.04	116.87	100.78	113.36	120.11
43	| organism=Giardia_lamblia_ATCC_50803 | product=Alpha-1 giardin | location=CH991771:277429-278316(+) | length=295	gb|GL50803_11654 (+1)	34 kDa	0 % (0.62)	113.89	102.82	105.18	111.89	102.02	116.83
44	| organism=Giardia_lamblia_ATCC_50803 | product=Kinase, NEK-frag | location=CH991769:166205-168325(-) | length=706	gb|GL50803_15411	78 kDa	95 % (0.017)	99.29	100.56	90.31	135.7	136.03	113.55
45	| organism=Giardia_lamblia_ATCC_50803 | product=AAA family ATPase | location=CH991764:112309-114921(-) | length=870	gb|GL50803_16867	96 kDa	95 % (0.050)	101.24	102.82	92.43	131.73	124.69	107
46	| organism=Giardia_lamblia_ATCC_50803 | product=Protein 21.1 | location=CH991768:322650-324521(-) | length=623	gb|GL50803_17060	66 kDa	95 % (0.021)	117.79	124.28	122.18	88.08	109.23	91.72
47	| organism=Giardia_lamblia_ATCC_50803 | product=Hypothetical protein | location=CH991769:463847-465004(+) | length=385	gb|GL50803_9861	43 kDa	0 % (0.056)	119.73	118.64	117.93	83.32	105.11	107
48	| organism=Giardia_lamblia_ATCC_50803 | product=Malic enzyme | location=CH991767:761437-763110(+) | length=557	gb|GL50803_14285	62 kDa	95 % (0.047)	118.76	127.67	117.93	90.46	107.17	68.79
49	| organism=Giardia_lamblia_ATCC_50803 | product=Clathrin heavy chain | location=CH991779:498744-504359(+) | length=1871	gb|GL50803_102108	207 kDa	0 % (0.32)	102.21	115.25	123.24	111.1	109.23	84.07
50	| organism=Giardia_lamblia_ATCC_50803 | product=Heat shock protein HSP 90-alpha | location=CH991768:1265197-1266171(-) | length=324	gb|GL50803_13864	37 kDa	0 % (0.76)	103.19	119.77	110.49	100.78	102.02	122.29
51	| organism=Giardia_lamblia_ATCC_50803 | product=Kinase, NEK | location=CH991814:501557-504028(+) | length=823	gb|GL50803_16824	91 kDa	0 % (0.84)	97.34	96.04	104.12	103.96	105.11	91.72
52	| organism=Giardia_lamblia_ATCC_50803 | product=Translation initiation factor eIF-4A, putative | location=CH991762:138060-139235(+) | length=391	gb|GL50803_10255	43 kDa	0 % (0.32)	107.08	101.69	127.49	84.91	94.81	115.74
53	| organism=Giardia_lamblia_ATCC_50803 | product=Beta-giardin | location=CH991793:172937-173755(-) | length=272	gb|GL50803_4812	31 kDa	95 % (0.028)	85.66	70.05	72.25	96.02	121.6	102.64
54	| organism=Giardia_lamblia_ATCC_50803 | product=14-3-3 protein | location=CH991776:244368-245114(-) | length=248	gb|GL50803_6430	29 kDa	0 % (0.49)	99.29	90.39	90.31	84.12	105.11	110.28
55	| organism=Giardia_lamblia_ATCC_50803 | product=Glycerol-3-phosphate dehydrogenase | location=CH991768:476615-479950(+) | length=1111	gb|GL50803_16125	119 kDa	0 % (0.53)	76.9	103.95	89.24	103.96	88.62	96.08
56	| organism=Giardia_lamblia_ATCC_50803 | product=Gamma giardin | location=CH991782:79215-80150(-) | length=311	gb|GL50803_17230 (+1)	36 kDa	95 % (0.0057)	57.43	49.71	47.81	104.75	154.58	135.39
57	| organism=Giardia_lamblia_ATCC_50803 | product=A-type flavoprotein lateral transfer candidate | location=CH991779:1187793-1189037(-) | length=414	gb|GL50803_10358	47 kDa	0 % (0.97)	108.05	80.22	93.49	84.12	88.62	110.28
58	| organism=Giardia_lamblia_ATCC_50803 | product=Protein disulfide isomerase PDI2 | location=CH991779:1348484-1349833(+) | length=449	gb|GL50803_9413	50 kDa	95 % (0.011)	108.05	109.6	126.43	84.91	61.83	76.43
59	| organism=Giardia_lamblia_ATCC_50803 | product=Alpha-11 giardin | location=CH991761:59721-60644(-) | length=307	gb|GL50803_17153	35 kDa	0 % (0.84)	90.53	79.09	76.5	69.04	82.44	101.54
60	| organism=Giardia_lamblia_ATCC_50803 | product=Acidic ribosomal protein P0 | location=CH991761:157439-158419(-) | length=326	gb|GL50803_17054	35 kDa	95 % (0.041)	92.48	96.04	110.49	58.72	74.2	84.07
61	| organism=Giardia_lamblia_ATCC_50803 | product=Arginyl-tRNA synthetase | location=CH991767:155366-157231(+) | length=621	gb|GL50803_10521	70 kDa	0 % (0.23)	64.25	68.92	79.68	82.53	89.65	70.97
62	| organism=Giardia_lamblia_ATCC_50803 | product=Transketolase | location=CH991780:31935-34094(+) | length=719	gb|GL50803_9704	78 kDa	0 % (0.14)	72.04	92.65	87.12	75.39	71.1	70.97
63	| organism=Giardia_lamblia_ATCC_50803 | product=Stress-induced-phosphoprotein 1 | location=CH991767:1068529-1070292(+) | length=587	gb|GL50803_27310	65 kDa	0 % (0.25)	75.93	68.92	71.18	74.59	73.17	79.71
64	Keratin, type I cytoskeletal 10 OS=Homo sapiens GN=KRT10 PE=1 SV=6	sp|P13645|K1C10_HUMAN	59 kDa	0 % (0.19)	90.53	75.7	51	89.67	170.03	92.81
65	| organism=Giardia_lamblia_ATCC_50803 | product=Hypothetical protein | location=CH991767:1236104-1240096(-) | length=1330	gb|GL50803_101278	150 kDa	0 % (0.17)	66.19	87	90.31	77.77	53.59	60.05
66	| organism=Giardia_lamblia_ATCC_50803 | product=Alanine aminotransferase, putative | location=CH991782:264057-265622(+) | length=521	gb|GL50803_12150	58 kDa	0 % (0.43)	76.9	81.35	73.31	72.21	84.5	37.12
67	| organism=Giardia_lamblia_ATCC_50803 | product=Ribosomal protein L5 | location=CH991763:814604-815497(-) | length=297	gb|GL50803_17395	34 kDa	0 % (0.98)	71.06	101.69	60.56	64.28	78.32	91.72
68	| organism=Giardia_lamblia_ATCC_50803 | product=Phosphomannomutase-2 | location=CH991814:150779-152746(+) | length=655	gb|GL50803_17254	74 kDa	0 % (0.17)	73.98	66.66	78.62	67.45	69.04	63.33
69	| organism=Giardia_lamblia_ATCC_50803 | product=Alcohol dehydrogenase lateral transfer candidate | location=CH991767:1020804-1022027(-) | length=407	gb|GL50803_3593	45 kDa	0 % (0.33)	89.56	66.66	74.37	51.58	61.83	80.8
70	| organism=Giardia_lamblia_ATCC_50803 | product=Glucose-6-phosphate isomerase | location=CH991768:197131-198885(+) | length=584	gb|GL50803_9115	64 kDa	0 % (0.080)	53.54	62.14	49.93	73.8	59.77	72.06
71	| organism=Giardia_lamblia_ATCC_50803 | product=Alpha-7.2 giardin | location=CH991776:287112-288278(+) | length=388	gb|GL50803_114119	43 kDa	0 % (0.68)	75.93	68.92	69.06	69.83	58.74	77.52
72	| organism=Giardia_lamblia_ATCC_50803 | product=Peroxiredoxin 1 | location=CH991782:846630-847235(-) | length=201	gb|GL50803_14521	23 kDa	0 % (0.98)	60.35	76.83	78.62	66.66	85.53	64.42
73	Keratin, type I cytoskeletal 9 OS=Homo sapiens GN=KRT9 PE=1 SV=3	sp|P35527|K1C9_HUMAN	62 kDa	0 % (0.11)	45.75	73.44	13.81	92.05	123.66	65.51
74	| organism=Giardia_lamblia_ATCC_50803 | product=Malate dehydrogenase | location=CH991763:846743-847738(-) | length=331	gb|GL50803_3331	35 kDa	0 % (0.74)	63.27	68.92	68	57.93	68.01	81.89
75	| organism=Giardia_lamblia_ATCC_50803 | product=Vacuolar ATP synthase catalytic subunit A | location=CH991771:26094-28061(-) | length=655	gb|GL50803_7532	72 kDa	0 % (0.13)	46.73	64.4	60.56	66.66	69.04	66.6
76	| organism=Giardia_lamblia_ATCC_50803 | product=Hypothetical protein | location=CH991767:728950-731922(-) | length=990	gb|GL50803_16653	103 kDa	0 % (0.12)	45.75	53.1	51	90.46	72.14	52.41
77	| organism=Giardia_lamblia_ATCC_50803 | product=Protein 21.1 | location=CH991768:797260-800037(-) | length=925	gb|GL50803_14859	103 kDa	95 % (0.0016)	16.55	14.69	0	100.78	136.03	98.27
78	| organism=Giardia_lamblia_ATCC_50803 | product=Glutamate synthase | location=CH991767:423872-426604(+) | length=910	gb|GL50803_7195	98 kDa	0 % (0.24)	46.73	70.05	31.87	73.8	55.65	70.97
79	| organism=Giardia_lamblia_ATCC_50803 | product=Hypothetical protein | location=CH991767:1110208-1111368(+) | length=386	gb|GL50803_13584	44 kDa	95 % (0.012)	73.98	77.96	78.62	62.69	45.34	54.59
80	| organism=Giardia_lamblia_ATCC_50803 | product=Thioredoxin reductase | location=CH991763:938426-939370(+) | length=314	gb|GL50803_9827	34 kDa	0 % (0.94)	60.35	65.53	52.06	59.52	46.37	74.25
81	| organism=Giardia_lamblia_ATCC_50803 | product=Glycogen phosphorylase | location=CH991767:1617700-1620474(-) | length=924	gb|GL50803_6226	105 kDa	95 % (0.048)	36.02	53.1	27.62	75.39	54.62	84.07
82	| organism=Giardia_lamblia_ATCC_50803 | product=Protein 21.1 | location=CH991776:335779-336771(-) | length=330	gb|GL50803_9030	37 kDa	0 % (0.76)	52.57	61.01	72.25	47.61	73.17	75.34
83	| organism=Giardia_lamblia_ATCC_50803 | product=Hypothetical protein | location=CH991814:102718-104160(-) | length=480	gb|GL50803_94463	53 kDa	0 % (0.45)	57.43	61.01	63.75	52.37	68.01	42.58
84	| organism=Giardia_lamblia_ATCC_50803 | product=Glucokinase | location=CH991776:218180-219211(-) | length=343	gb|GL50803_8826	38 kDa	0 % (0.59)	50.62	58.75	55.25	50.79	53.59	73.15
85	| organism=Giardia_lamblia_ATCC_50803 | product=Protein disulfide isomerase PDI4 | location=CH991782:1023105-1024169(-) | length=354	gb|GL50803_103713	40 kDa	95 % (0.0024)	65.22	62.14	66.93	44.44	40.19	49.13
86	| organism=Giardia_lamblia_ATCC_50803 | product=Ribosomal protein S3a | location=CH991776:63212-63958(-) | length=248	gb|GL50803_16265 (+1)	28 kDa	0 % (0.10)	54.51	45.19	52.06	57.93	58.74	54.59
87	| organism=Giardia_lamblia_ATCC_50803 | product=Ribosomal protein S4 | location=CH991814:318345-319151(+) | length=268	gb|GL50803_11359	30 kDa	0 % (0.78)	56.46	53.1	53.12	59.52	47.4	52.41
88	| organism=Giardia_lamblia_ATCC_50803 | product=Pyrophosphate-fructose 6-phosphate 1-phosphotransferase alpha subunit | location=CH991767:637550-639184(+) | length=544	gb|GL50803_14993	60 kDa	95 % (0.048)	56.46	62.14	62.68	39.68	49.46	21.84
89	| organism=Giardia_lamblia_ATCC_50803 | product=Threonine dehydratase lateral transfer candidate | location=CH991814:460208-463021(+) | length=937	gb|GL50803_12108	104 kDa	95 % (0.048)	35.04	51.97	40.37	55.55	63.89	78.61
90	| organism=Giardia_lamblia_ATCC_50803 | product=Importin beta-3 subunit | location=CH991767:29340-32795(+) | length=1151	gb|GL50803_15106	128 kDa	0 % (0.14)	51.59	53.1	42.5	68.25	49.46	67.7
91	| organism=Giardia_lamblia_ATCC_50803 | product=Hypothetical protein | location=CH991779:54204-57989(-) | length=1261	gb|GL50803_6464	142 kDa	0 % (0.061)	64.25	56.49	62.68	56.34	47.4	52.41
92	| organism=Giardia_lamblia_ATCC_50803 | product=Vacuolar ATP synthase subunit B | location=CH991793:87325-88818(-) | length=497	gb|GL50803_12216	55 kDa	0 % (0.46)	57.43	57.62	70.12	57.93	68.01	29.48
93	| organism=Giardia_lamblia_ATCC_50803 | product=Kinase, NEK | location=CH991769:161297-163630(-) | length=777	gb|GL50803_11390	85 kDa	0 % (0.085)	52.57	45.19	34	59.52	60.8	52.41
94	| organism=Giardia_lamblia_ATCC_50803 | product=Ser/Thr phosphatase 2A, 65kDa reg sub A | location=CH991776:389839-391797(+) | length=652	gb|GL50803_7439	72 kDa	0 % (0.66)	54.51	41.8	70.12	49.99	58.74	44.77
95	| organism=Giardia_lamblia_ATCC_50803 | product=Ribosomal protein S6 | location=CH991762:33176-33922(-) | length=248	gb|GL50803_14620	28 kDa	0 % (0.83)	45.75	46.32	40.37	51.58	37.1	46.95
96	| organism=Giardia_lamblia_ATCC_50803 | product=Glucosamine-6-phosphate deaminase | location=CH991762:67732-68532(-) | length=266	gb|GL50803_8245	29 kDa	0 % (0.46)	69.11	48.58	54.18	61.1	32.98	52.41
97	| organism=Giardia_lamblia_ATCC_50803 | product=Beta adaptin | location=CH991767:236940-240338(+) | length=1132	gb|GL50803_21423	123 kDa	0 % (0.87)	55.49	51.97	44.62	73.01	35.04	50.23
98	| organism=Giardia_lamblia_ATCC_50803 | product=Alpha-6 giardin | location=CH991771:206812-207705(-) | length=297	gb|GL50803_14551 (+1)	33 kDa	0 % (0.53)	50.62	54.23	55.25	47.61	40.19	60.05
99	| organism=Giardia_lamblia_ATCC_50803 | product=Protein 21.1 | location=CH991793:55070-58294(+) | length=1074	gb|GL50803_17551	119 kDa	95 % (0.00064)	10.71	15.82	11.69	84.12	86.56	65.51
100	| organism=Giardia_lamblia_ATCC_50803 | product=Median body protein | location=CH991767:1249158-1251731(-) | length=857	gb|GL50803_16343 (+1)	101 kDa	95 % (0.0069)	22.39	24.86	0	59.52	71.1	86.26
101	| organism=Giardia_lamblia_ATCC_50803 | product=Aminoacyl-histidine dipeptidase | location=CH991776:77132-78652(+) | length=506	gb|GL50803_8407	55 kDa	95 % (0.013)	51.59	70.05	58.43	38.88	31.95	34.94
102	| organism=Giardia_lamblia_ATCC_50803 | product=Spindle pole protein, putative | location=CH991761:158759-160423(+) | length=554	gb|GL50803_17055	62 kDa	0 % (0.071)	38.94	42.93	38.25	43.65	58.74	64.42
103	| organism=Giardia_lamblia_ATCC_50803 | product=2,3-bisphosphoglycerate-independent phosphoglycerate mutase | location=CH991776:220249-222018(-) | length=589	gb|GL50803_8822	65 kDa	0 % (0.29)	41.86	30.51	37.19	41.26	61.83	37.12
104	| organism=Giardia_lamblia_ATCC_50803 | product=Delta giardin | location=CH991767:1337937-1338818(+) | length=293	gb|GL50803_86676	34 kDa	95 % (0.00020)	37.96	40.67	38.25	57.93	55.65	54.59
105	| organism=Giardia_lamblia_ATCC_50803 | product=WD-40 repeat protein family | location=CH991762:175656-176684(+) | length=342	gb|GL50803_10822	39 kDa	0 % (0.41)	59.38	37.29	44.62	32.54	48.43	38.22
106	| organism=Giardia_lamblia_ATCC_50803 | product=Acyl-CoA synthetase | location=CH991779:230763-233480(-) | length=905	gb|GL50803_16667	99 kDa	0 % (0.089)	66.19	80.22	51	80.15	86.56	101.54
107	| organism=Giardia_lamblia_ATCC_50803 | product=Spindle pole protein, putative | location=CH991769:949257-952244(+) | length=995	gb|GL50803_7031	109 kDa	0 % (0.55)	36.02	57.62	35.06	54.76	32.98	64.42
108	| organism=Giardia_lamblia_ATCC_50803 | product=Vacuolar protein sorting 35 | location=CH991768:901899-904196(+) | length=765	gb|GL50803_23833	88 kDa	0 % (0.16)	37.96	39.55	43.56	62.69	41.22	50.23
109	| organism=Giardia_lamblia_ATCC_50803 | product=Axoneme-associated protein GASP-180 | location=CH991768:999442-1005816(+) | length=2124	gb|GL50803_13475	236 kDa	0 % (0.55)	56.46	38.42	53.12	34.12	58.74	36.03
110	gi|1346345|sp|P04259| K2CB_HUMAN KERATIN, TYPE II CYTOSKELETAL 6B (CYT	zz|ZZ_FGCZCont0173|	60 kDa	0 % (0.75)	68.14	40.67	23.37	25.39	61.83	27.3
111	| organism=Giardia_lamblia_ATCC_50803 | product=Ribosomal protein S2 | location=CH991767:1639924-1640652(+) | length=242	gb|GL50803_8118	27 kDa	0 % (0.17)	51.59	36.16	51	36.5	31.95	41.49
112	| organism=Giardia_lamblia_ATCC_50803 | product=Aspartate aminotransferase, cytoplasmic | location=CH991782:413326-414609(+) | length=427	gb|GL50803_91056	48 kDa	0 % (0.55)	44.78	32.77	40.37	36.5	40.19	53.5
113	| organism=Giardia_lamblia_ATCC_50803 | product=Alcohol dehydrogenase 3 lateral transfer candidate | location=CH991771:118315-119541(+) | length=408	gb|GL50803_3861	45 kDa	0 % (0.12)	66.19	62.14	58.43	48.41	50.49	61.14
114	sp|K22E_HUMAN|	zz|ZZ_FGCZCont0146|	66 kDa	0 % (0.23)	79.82	90.39	63.75	86.5	161.79	92.81
115	| organism=Giardia_lamblia_ATCC_50803 | product=Coiled-coil protein | location=CH991767:452286-457343(+) | length=1685	gb|GL50803_15591	186 kDa	95 % (0.0053)	47.7	55.36	57.37	34.92	31.95	25.11
116	| organism=Giardia_lamblia_ATCC_50803 | product=Hypothetical protein | location=CH991767:365468-366571(-) | length=367	gb|GL50803_13272	40 kDa	0 % (0.095)	50.62	57.62	43.56	38.88	41.22	43.67
117	| organism=Giardia_lamblia_ATCC_50803 | product=Hypothetical protein | location=CH991763:392068-393012(+) | length=314	gb|GL50803_17400	35 kDa	95 % (0.012)	53.54	45.19	60.56	28.57	32.98	34.94
118	| organism=Giardia_lamblia_ATCC_50803 | product=Kinase, NEK | location=CH991782:72499-74451(+) | length=650	gb|GL50803_113553	72 kDa	0 % (0.58)	32.12	37.29	57.37	34.12	39.16	39.31
119	| organism=Giardia_lamblia_ATCC_50803 | product=Kinase, CMGC MAPK | location=CH991776:54541-55623(-) | length=360	gb|GL50803_22850	41 kDa	0 % (0.066)	39.91	50.84	47.81	28.57	34.01	40.4
120	| organism=Giardia_lamblia_ATCC_50803 | product=Kinase, NEK | location=CH991782:869412-870542(+) | length=376	gb|GL50803_95593	42 kDa	0 % (0.59)	41.86	36.16	54.18	42.06	49.46	51.32
121	| organism=Giardia_lamblia_ATCC_50803 | product=Heat-shock protein, putative | location=CH991779:1156751-1159288(+) | length=845	gb|GL50803_16412	95 kDa	0 % (0.080)	34.07	38.42	10.62	53.96	43.28	50.23
122	| organism=Giardia_lamblia_ATCC_50803 | product=Leucine-rich repeat protein 1 virus receptor protein | location=CH991763:967045-969294(-) | length=749	gb|GL50803_5795	85 kDa	0 % (0.44)	33.1	29.38	46.75	28.57	22.67	39.31
123	| organism=Giardia_lamblia_ATCC_50803 | product=Ribosomal protein SA | location=CH991767:817923-818660(-) | length=245	gb|GL50803_7766 (+1)	28 kDa	0 % (0.12)	41.86	40.67	41.43	33.33	26.79	40.4
124	| organism=Giardia_lamblia_ATCC_50803 | product=Long chain fatty acid CoA ligase, putative | location=CH991768:1115069-1117345(+) | length=758	gb|GL50803_113892	85 kDa	0 % (0.35)	33.1	37.29	24.44	51.58	27.82	40.4
125	| organism=Giardia_lamblia_ATCC_50803 | product=Pyruvate kinase | location=CH991779:110312-111973(-) | length=553	gb|GL50803_17143	61 kDa	0 % (0.40)	38.94	33.9	48.87	44.44	32.98	22.93
126	| organism=Giardia_lamblia_ATCC_50803 | product=Aldose reductase | location=CH991769:133280-134221(-) | length=313	gb|GL50803_7260	35 kDa	0 % (0.92)	36.99	33.9	41.43	37.3	29.88	46.95
127	| organism=Giardia_lamblia_ATCC_50803 | product=Polyadenylate-binding protein, putative | location=CH991769:615367-616695(+) | length=442	gb|GL50803_5942	50 kDa	0 % (0.057)	38.94	33.9	42.5	31.74	20.61	29.48
128	| organism=Giardia_lamblia_ATCC_50803 | product=Kinase, CAMK CAMKL | location=CH991767:361765-362976(-) | length=403	gb|GL50803_16235	46 kDa	0 % (0.22)	40.88	48.58	39.31	23.01	42.25	36.03
129	| organism=Giardia_lamblia_ATCC_50803 | product=Alpha-3 giardin | location=CH991768:151333-152223(+) | length=296	gb|GL50803_11683 (+1)	33 kDa	95 % (0.020)	43.81	41.8	38.25	34.12	32.98	36.03
130	| organism=Giardia_lamblia_ATCC_50803 | product=Mu adaptin | location=CH991768:620038-621342(-) | length=434	gb|GL50803_8917	48 kDa	0 % (0.19)	40.88	35.03	47.81	42.06	20.61	25.11
131	| organism=Giardia_lamblia_ATCC_50803 | product=Protein 21.1 | location=CH991767:87424-89469(+) | length=681	gb|GL50803_12139	76 kDa	95 % (0.0090)	8.76	7.91	11.69	47.61	78.32	48.04
132	Keratin, type I cytoskeletal 16 OS=Homo sapiens GN=KRT16 PE=1 SV=4	sp|P08779|K1C16_HUMAN (+1)	51 kDa	0 % (0.76)	55.49	29.38	12.75	26.19	63.89	25.11
133	| organism=Giardia_lamblia_ATCC_50803 | product=Protein 21.1 | location=CH991762:390214-391980(+) | length=588	gb|GL50803_32778	64 kDa	0 % (0.72)	29.2	25.99	32.94	44.44	29.88	21.84
134	| organism=Giardia_lamblia_ATCC_50803 | product=Kinase, NEK | location=CH991779:772883-774100(+) | length=405	gb|GL50803_5375	45 kDa	0 % (0.68)	34.07	29.38	39.31	27.77	35.04	49.13
135	| organism=Giardia_lamblia_ATCC_50803 | product=Pyruvate kinase | location=CH991782:249633-251597(-) | length=654	gb|GL50803_3206	71 kDa	0 % (0.24)	27.26	33.9	32.94	41.26	32.98	33.85
136	| organism=Giardia_lamblia_ATCC_50803 | product=Alpha-2 giardin | location=CH991771:204745-205635(-) | length=296	gb|GL50803_7796 (+1)	34 kDa	0 % (0.33)	70.09	63.27	59.5	73.8	61.83	74.25
137	| organism=Giardia_lamblia_ATCC_50803 | product=Dipeptidyl-peptidase III | location=CH991767:1852504-1854588(+) | length=694	gb|GL50803_3822	78 kDa	0 % (0.80)	33.1	37.29	25.5	30.15	27.82	42.58
138	| organism=Giardia_lamblia_ATCC_50803 | product=ATP-dependent RNA helicase p47, putative | location=CH991776:20394-21944(+) | length=516	gb|GL50803_16376	57 kDa	95 % (0.031)	41.86	42.93	62.68	27.77	20.61	28.39
139	| organism=Giardia_lamblia_ATCC_50803 | product=Coiled-coil protein | location=CH991763:105804-109928(-) | length=1374	gb|GL50803_9515	150 kDa	95 % (0.043)	11.68	5.65	6.37	53.17	76.26	25.11
140	| organism=Giardia_lamblia_ATCC_50803 | product=Hypothetical protein | location=CH991763:798313-799641(-) | length=442	gb|GL50803_11720	48 kDa	0 % (0.39)	34.07	39.55	34	33.33	38.13	16.38
141	| organism=Giardia_lamblia_ATCC_50803 | product=Hypothetical protein | location=CH991814:32453-35080(-) | length=875	gb|GL50803_16507	99 kDa	0 % (0.19)	36.02	37.29	49.93	21.43	23.7	41.49
142	| organism=Giardia_lamblia_ATCC_50803 | product=Hybrid cluster protein lateral transfer candidate | location=CH991782:173792-175498(-) | length=568	gb|GL50803_3042	63 kDa	0 % (0.38)	33.1	33.9	38.25	34.92	35.04	8.73
143	| organism=Giardia_lamblia_ATCC_50803 | product=TCP-1 chaperonin subunit epsilon | location=CH991762:428709-430370(+) | length=553	gb|GL50803_11992	61 kDa	0 % (0.88)	23.36	29.38	36.12	29.36	35.04	21.84
144	| organism=Giardia_lamblia_ATCC_50803 | product=Ser/Thr phosphatase | location=CH991762:239586-240512(+) | length=308	gb|GL50803_15214	35 kDa	0 % (0.88)	32.12	37.29	35.06	24.6	38.13	39.31
145	| organism=Giardia_lamblia_ATCC_50803 | product=TCP-1 chaperonin subunit eta | location=CH991768:472136-473923(+) | length=595	gb|GL50803_16124	65 kDa	0 % (0.62)	24.34	25.99	41.43	35.71	43.28	25.11
146	| organism=Giardia_lamblia_ATCC_50803 | product=Seryl-tRNA synthetase | location=CH991782:781633-783006(-) | length=457	gb|GL50803_101501	52 kDa	0 % (0.076)	36.99	50.84	31.87	26.98	13.4	27.3
147	| organism=Giardia_lamblia_ATCC_50803 | product=Phosphoenolpyruvate carboxykinase | location=CH991782:440522-442486(-) | length=654	gb|GL50803_10623	74 kDa	95 % (0.037)	23.36	24.86	22.31	31.74	40.19	29.48
148	| organism=Giardia_lamblia_ATCC_50803 | product=Hypothetical protein | location=CH991769:325262-326950(-) | length=562	gb|GL50803_5883	63 kDa	95 % (0.0055)	14.6	15.82	12.75	37.3	57.71	45.86
149	| organism=Giardia_lamblia_ATCC_50803 | product=Ribosomal protein L13a | location=CH991764:70775-71368(-) | length=197	gb|GL50803_11247	23 kDa	0 % (0.36)	21.42	29.38	31.87	26.98	31.95	37.12
150	| organism=Giardia_lamblia_ATCC_50803 | product=NSF | location=CH991763:19559-22051(+) | length=830	gb|GL50803_112681	91 kDa	95 % (0.026)	26.28	28.25	21.25	42.85	34.01	34.94
151	| organism=Giardia_lamblia_ATCC_50803 | product=Phosphatidylinositol transfer protein alpha isoform | location=CH991769:25438-26475(+) | length=345	gb|GL50803_4197	39 kDa	0 % (0.67)	31.15	24.86	36.12	23.81	30.92	31.66
152	| organism=Giardia_lamblia_ATCC_50803 | product=Vacuolar protein sorting 26, putative | location=CH991776:356906-358501(+) | length=531	gb|GL50803_100864	57 kDa	0 % (0.057)	32.12	29.38	36.12	26.98	19.58	10.92
153	| organism=Giardia_lamblia_ATCC_50803 | product=Cyst wall protein 2 | location=CH991782:1061837-1062925(-) | length=362	gb|GL50803_5435	39 kDa	0 % (0.36)	36.02	14.69	28.69	19.05	10.31	26.2
154	| organism=Giardia_lamblia_ATCC_50803 | product=Ser/Thr protein kinase | location=CH991769:165375-166232(-) | length=285	gb|GL50803_15410	32 kDa	0 % (0.73)	35.04	24.86	36.12	38.88	26.79	36.03
155	| organism=Giardia_lamblia_ATCC_50803 | product=Protein 21.1 | location=CH991761:154211-157345(+) | length=1044	gb|GL50803_17053	114 kDa	0 % (0.51)	33.1	32.77	23.37	32.54	37.1	28.39
156	| organism=Giardia_lamblia_ATCC_50803 | product=TCP-1 chaperonin subunit alpha | location=CH991779:739678-741330(+) | length=550	gb|GL50803_91919	59 kDa	0 % (0.83)	30.18	25.99	36.12	41.26	35.04	8.73
157	| organism=Giardia_lamblia_ATCC_50803 | product=Plasma membrane calcium-transporting ATPase 2 | location=CH991767:230060-233347(-) | length=1095	gb|GL50803_32658	120 kDa	0 % (0.34)	27.26	21.47	27.62	19.05	27.82	16.38
158	| organism=Giardia_lamblia_ATCC_50803 | product=Dynein heavy chain | location=CH991798:46134-53354(+) | length=2406	gb|GL50803_103059	274 kDa	95 % (0.028)	36.02	31.64	36.12	19.05	25.76	9.83
159	| organism=Giardia_lamblia_ATCC_50803 | product=Peptidyl-prolyl cis-trans isomerase B precursor | location=CH991769:704275-704781(-) | length=168	gb|GL50803_17163	18 kDa	0 % (0.92)	22.39	24.86	32.94	26.98	23.7	28.39
160	| organism=Giardia_lamblia_ATCC_50803 | product=Hexose transporter | location=CH991782:539244-540782(-) | length=512	gb|GL50803_11540	56 kDa	0 % (0.33)	37.96	36.16	31.87	22.22	35.04	33.85
161	| organism=Giardia_lamblia_ATCC_50803 | product=Ribosomal protein S3 | location=CH991763:530359-531012(-) | length=217	gb|GL50803_7999	25 kDa	0 % (0.14)	24.34	32.77	25.5	34.12	31.95	31.66
162	| organism=Giardia_lamblia_ATCC_50803 | product=Hypothetical protein | location=CH991793:186174-188393(+) | length=739	gb|GL50803_115478 (+1)	80 kDa	0 % (0.087)	23.36	22.6	7.44	39.68	45.34	24.02
163	| organism=Giardia_lamblia_ATCC_50803 | product=Hypothetical protein | location=CH991767:955529-956434(-) | length=301	gb|GL50803_10882	33 kDa	0 % (0.35)	25.31	31.64	39.31	15.87	31.95	28.39
164	| organism=Giardia_lamblia_ATCC_50803 | product=Ribosomal protein L7a | location=CH991782:175696-176482(+) | length=225	gb|GL50803_17244	25 kDa	0 % (0.085)	29.2	29.38	27.62	27.77	21.64	24.02
165	| organism=Giardia_lamblia_ATCC_50803 | product=Potassium-transporting ATPase alpha chain 1 | location=CH991763:288139-292146(-) | length=1335	gb|GL50803_96670	148 kDa	0 % (0.54)	28.23	19.21	31.87	21.43	23.7	26.2
166	| organism=Giardia_lamblia_ATCC_50803 | product=Alpha adaptin | location=CH991763:1066216-1068567(-) | length=783	gb|GL50803_17304	87 kDa	0 % (0.13)	16.55	20.34	17	46.03	26.79	22.93
167	| organism=Giardia_lamblia_ATCC_50803 | product=Branched-chain amino acid aminotransferase lateral transfer candidate | location=CH991782:66120-67187(-) | length=355	gb|GL50803_6184	39 kDa	95 % (0.0091)	36.99	37.29	29.75	23.81	21.64	19.65
168	| organism=Giardia_lamblia_ATCC_50803 | product=Dynein heavy chain | location=CH991769:450307-458334(+) | length=2675	gb|GL50803_17265	302 kDa	0 % (0.065)	37.96	27.12	37.19	24.6	20.61	5.46
169	| organism=Giardia_lamblia_ATCC_50803 | product=Protein 21.1 | location=CH991768:821948-825022(+) | length=1024	gb|GL50803_9720	113 kDa	0 % (0.44)	22.39	27.12	25.5	26.19	22.67	40.4
170	| organism=Giardia_lamblia_ATCC_50803 | product=Serine/threonine protein phosphatase 7 | location=CH991761:74148-75404(+) | length=418	gb|GL50803_7588	47 kDa	0 % (0.44)	30.18	29.38	37.19	20.63	24.73	37.12
171	| organism=Giardia_lamblia_ATCC_50803 | product=Ribosomal protein S9 | location=CH991769:308313-308882(+) | length=189	gb|GL50803_4547	22 kDa	0 % (0.57)	21.42	40.67	18.06	30.95	32.98	29.48
172	| organism=Giardia_lamblia_ATCC_50803 | product=Ribosomal protein L10a | location=CH991767:756331-756996(+) | length=221	gb|GL50803_1345	25 kDa	0 % (0.096)	28.23	28.25	28.69	30.95	28.85	32.76
173	| organism=Giardia_lamblia_ATCC_50803 | product=GTP-binding nuclear protein RAN/TC4 | location=CH991776:51754-52434(+) | length=226	gb|GL50803_15869 (+1)	25 kDa	0 % (0.15)	24.34	29.38	32.94	26.19	23.7	16.38
174	| organism=Giardia_lamblia_ATCC_50803 | product=Ribokinase | location=CH991762:164824-165858(-) | length=344	gb|GL50803_15297	37 kDa	95 % (0.015)	29.2	24.86	31.87	19.84	17.52	20.75
175	| organism=Giardia_lamblia_ATCC_50803 | product=Ribosomal protein L10 | location=CH991779:835198-835830(-) | length=210	gb|GL50803_10428	24 kDa	95 % (0.049)	20.44	21.47	19.12	25.39	25.76	21.84
176	| organism=Giardia_lamblia_ATCC_50803 | product=Alcohol dehydrogenase lateral transfer candidate | location=CH991763:1371261-1372589(-) | length=442	gb|GL50803_13350	49 kDa	0 % (0.94)	30.18	19.21	30.81	20.63	26.79	31.66
177	| organism=Giardia_lamblia_ATCC_50803 | product=Ribosomal protein L2 | location=CH991776:362856-363611(+) | length=251	gb|GL50803_16086	27 kDa	95 % (0.0043)	24.34	23.73	22.31	32.54	34.01	29.48
178	| organism=Giardia_lamblia_ATCC_50803 | product=Protein 21.1 | location=CH991814:202303-203334(+) | length=343	gb|GL50803_102813	37 kDa	0 % (0.18)	28.23	29.38	34	23.01	22.67	30.57
179	| organism=Giardia_lamblia_ATCC_50803 | product=Heat shock protein 70 | location=CH991779:1228700-1232431(+) | length=1243	gb|GL50803_17432	139 kDa	0 % (0.11)	32.12	38.42	35.06	26.19	28.85	6.55
180	| organism=Giardia_lamblia_ATCC_50803 | product=Ribosomal protein L7 | location=CH991801:67832-68539(+) | length=235	gb|GL50803_19436	27 kDa	95 % (0.025)	32.12	29.38	28.69	26.19	25.76	22.93
181	| organism=Giardia_lamblia_ATCC_50803 | product=Hypothetical protein | location=CH991769:868506-872438(+) | length=1310	gb|GL50803_22543	147 kDa	0 % (0.46)	26.28	30.51	29.75	31.74	8.24	28.39
182	| organism=Giardia_lamblia_ATCC_50803 | product=Ribosomal protein S7 | location=CH991767:541258-541830(+) | length=190	gb|GL50803_14329	22 kDa	0 % (0.61)	21.42	23.73	28.69	23.81	27.82	26.2
183	| organism=Giardia_lamblia_ATCC_50803 | product=Hypothetical protein | location=CH991776:393285-394388(-) | length=367	gb|GL50803_7444	41 kDa	0 % (0.062)	14.6	18.08	17	28.57	52.56	29.48
184	Advanced glycosylation end product-specific receptor OS=Bos taurus GN=AGER PE=1 SV=1	sp|Q28173|RAGE_BOVIN	44 kDa	95 % (0.0016)	28.23	29.38	29.75	19.84	21.64	22.93
185	| organism=Giardia_lamblia_ATCC_50803 | product=ATP-dependent RNA helicase-like protein | location=CH991768:1297275-1299245(-) | length=656	gb|GL50803_15048	73 kDa	0 % (0.57)	19.47	19.21	27.62	26.19	19.58	27.3
186	| organism=Giardia_lamblia_ATCC_50803 | product=Triosephosphate isomerase, cytosolic | location=CH991767:1484149-1484922(-) | length=257	gb|GL50803_93938 (+1)	28 kDa	0 % (0.087)	33.1	27.12	26.56	26.19	21.64	20.75
187	| organism=Giardia_lamblia_ATCC_50803 | product=Hypothetical protein | location=CH991767:807111-807899(+) | length=262	gb|GL50803_16717	29 kDa	0 % (0.52)	33.1	21.47	25.5	28.57	19.58	22.93
188	| organism=Giardia_lamblia_ATCC_50803 | product=TCP-1 chaperonin subunit beta | location=CH991769:171307-172884(+) | length=525	gb|GL50803_11397	57 kDa	0 % (0.26)	33.1	33.9	30.81	30.15	28.85	0
189	| organism=Giardia_lamblia_ATCC_50803 | product=TCP-1 chaperonin subunit theta | location=CH991763:1093617-1095308(+) | length=563	gb|GL50803_13500	61 kDa	0 % (0.34)	16.55	24.86	25.5	22.22	30.92	26.2
190	| organism=Giardia_lamblia_ATCC_50803 | product=Ribosomal protein L18a | location=CH991767:504617-505138(+) | length=173	gb|GL50803_16387	21 kDa	0 % (0.55)	11.68	33.9	13.81	20.63	26.79	26.2
191	| organism=Giardia_lamblia_ATCC_50803 | product=Hypothetical protein | location=CH991769:550796-555766(+) | length=1656	gb|GL50803_17332	179 kDa	0 % (0.070)	33.1	28.25	43.56	19.05	26.79	9.83
192	| organism=Giardia_lamblia_ATCC_50803 | product=Kinase, CMGC CDK | location=CH991782:543219-544094(-) | length=291	gb|GL50803_16802	33 kDa	0 % (0.40)	28.23	24.86	30.81	28.57	14.43	27.3
193	| organism=Giardia_lamblia_ATCC_50803 | product=TCP-1 chaperonin subunit gamma | location=CH991763:459564-461258(+) | length=564	gb|GL50803_17411	62 kDa	0 % (0.14)	29.2	24.86	29.75	26.19	22.67	15.29
194	| organism=Giardia_lamblia_ATCC_50803 | product=NADH oxidase | location=CH991768:825042-826331(-) | length=429	gb|GL50803_9719	47 kDa	0 % (0.33)	27.26	23.73	28.69	19.84	16.49	29.48
195	| organism=Giardia_lamblia_ATCC_50803 | product=Fibrillarin-like pre-rRNA processing protein Narcisi et al | location=CH991767:179182-180165(+) | length=327	gb|GL50803_97219 (+1)	35 kDa	0 % (0.39)	29.2	14.69	29.75	15.08	14.43	26.2
196	| organism=Giardia_lamblia_ATCC_50803 | product=70 kDa peptidylprolyl isomerase, putative | location=CH991814:179795-180811(+) | length=338	gb|GL50803_3643	38 kDa	95 % (0.018)	34.07	30.51	25.5	20.63	20.61	19.65
197	| organism=Giardia_lamblia_ATCC_50803 | product=Isoleucyl-tRNA synthetase | location=CH991801:51576-55073(+) | length=1165	gb|GL50803_104173	134 kDa	0 % (0.36)	17.52	21.47	20.19	28.57	16.49	26.2
198	| organism=Giardia_lamblia_ATCC_50803 | product=Farnesyl diphosphate synthase | location=CH991779:18259-19482(-) | length=407	gb|GL50803_6633	46 kDa	0 % (0.36)	28.23	20.34	30.81	16.66	24.73	25.11
199	| organism=Giardia_lamblia_ATCC_50803 | product=Translation elongation factor | location=CH991762:407218-407880(+) | length=220	gb|GL50803_13561	25 kDa	0 % (0.91)	22.39	20.34	17	26.19	19.58	15.29
200	| organism=Giardia_lamblia_ATCC_50803 | product=Axoneme central apparatus protein | location=CH991769:23857-25365(-) | length=502	gb|GL50803_16202	54 kDa	95 % (0.00082)	29.2	29.38	34	16.66	14.43	15.29
201	| organism=Giardia_lamblia_ATCC_50803 | product=Hypothetical protein | location=CH991769:634279-635865(-) | length=528	gb|GL50803_8528	57 kDa	0 % (0.49)	19.47	19.21	26.56	35.71	28.85	15.29
202	| organism=Giardia_lamblia_ATCC_50803 | product=Protein 21.1 | location=CH991764:53474-55096(+) | length=540	gb|GL50803_17568	60 kDa	0 % (0.33)	27.26	29.38	30.81	30.15	25.76	2.18
203	| organism=Giardia_lamblia_ATCC_50803 | product=Spindle pole protein, putative | location=CH991767:864496-866262(+) | length=588	gb|GL50803_21444	66 kDa	0 % (0.16)	21.42	19.21	15.94	19.05	32.98	27.3
204	| organism=Giardia_lamblia_ATCC_50803 | product=Topoisomerase II | location=CH991768:26617-28176(-) | length=519	gb|GL50803_16795	57 kDa	0 % (0.14)	28.23	22.6	31.87	24.6	19.58	8.73
205	| organism=Giardia_lamblia_ATCC_50803 | product=SALP-1 | location=CH991814:40220-40987(+) | length=255	gb|GL50803_4410	30 kDa	0 % (0.33)	23.36	15.82	21.25	26.98	26.79	18.56
206	| organism=Giardia_lamblia_ATCC_50803 | product=TCP-1 chaperonin subunit zeta | location=CH991767:597332-599011(-) | length=559	gb|GL50803_10231	61 kDa	0 % (0.45)	19.47	22.6	23.37	23.01	20.61	15.29
207	| organism=Giardia_lamblia_ATCC_50803 | product=Phosphorylase B kinase gamma catalytic chain | location=CH991779:1246453-1248765(-) | length=770	gb|GL50803_10698	85 kDa	0 % (0.11)	17.52	19.21	14.87	42.06	27.82	20.75
208	| organism=Giardia_lamblia_ATCC_50803 | product=La ribonucleoprotein, putative | location=CH991768:1291704-1292750(+) | length=348	gb|GL50803_9803	39 kDa	0 % (0.24)	25.31	27.12	30.81	19.05	24.73	27.3
209	| organism=Giardia_lamblia_ATCC_50803 | product=Hypothetical protein | location=CH991763:470155-471450(+) | length=431	gb|GL50803_15499	49 kDa	0 % (0.53)	20.44	25.99	25.5	26.98	8.24	24.02
210	| organism=Giardia_lamblia_ATCC_50803 | product=Hypothetical protein | location=CH991762:280615-281193(-) | length=192	gb|GL50803_7244	21 kDa	0 % (0.26)	18.5	18.08	22.31	22.22	25.76	19.65
211	| organism=Giardia_lamblia_ATCC_50803 | product=Dynein heavy chain | location=CH991767:1200012-1214645(+) | length=4877	gb|GL50803_40496	553 kDa	0 % (0.051)	42.83	18.08	41.43	13.49	13.4	5.46
212	| organism=Giardia_lamblia_ATCC_50803 | product=Wos2 protein | location=CH991779:834604-835161(+) | length=185	gb|GL50803_10429	21 kDa	0 % (0.28)	20.44	20.34	24.44	23.01	24.73	22.93
213	| organism=Giardia_lamblia_ATCC_50803 | product=Threonyl-tRNA synthetase | location=CH991761:57578-59665(+) | length=695	gb|GL50803_13998	79 kDa	0 % (0.28)	19.47	18.08	19.12	21.43	18.55	31.66
214	| organism=Giardia_lamblia_ATCC_50803 | product=Ribosomal protein L13 | location=CH991762:37680-38384(-) | length=234	gb|GL50803_14622	27 kDa	0 % (0.55)	12.65	22.6	13.81	17.46	20.61	17.47
215	| organism=Giardia_lamblia_ATCC_50803 | product=FKBP-type peptidyl-prolyl cis-trans isomerase | location=CH991769:502402-503466(+) | length=354	gb|GL50803_10570	39 kDa	0 % (0.52)	21.42	18.08	23.37	21.43	12.37	21.84
216	| organism=Giardia_lamblia_ATCC_50803 | product=TCP-1 chaperonin subunit alpha | location=CH991814:347807-349360(+) | length=517	gb|GL50803_17482	56 kDa	0 % (0.31)	29.2	27.12	26.56	24.6	27.82	0
217	| organism=Giardia_lamblia_ATCC_50803 | product=Protein disulfide isomerase PDI1 | location=CH991779:893313-894017(+) | length=234	gb|GL50803_29487	26 kDa	0 % (0.14)	18.5	18.08	24.44	16.66	17.52	12.01
218	| organism=Giardia_lamblia_ATCC_50803 | product=Uridine kinase | location=CH991782:28799-30547(+) | length=582	gb|GL50803_8217	66 kDa	0 % (0.57)	16.55	22.6	26.56	21.43	35.04	19.65
219	| organism=Giardia_lamblia_ATCC_50803 | product=Dynein heavy chain | location=CH991782:550549-557442(+) | length=2297	gb|GL50803_16804	262 kDa	0 % (0.062)	33.1	18.08	30.81	14.28	17.52	12.01
220	| organism=Giardia_lamblia_ATCC_50803 | product=Lysyl-tRNA synthetase | location=CH991767:1196548-1198278(+) | length=576	gb|GL50803_16766	66 kDa	0 % (0.36)	15.58	21.47	21.25	20.63	28.85	19.65
221	| organism=Giardia_lamblia_ATCC_50803 | product=Kinase, CMGC MAPK | location=CH991764:26483-27640(-) | length=385	gb|GL50803_17563	44 kDa	0 % (0.75)	29.2	15.82	19.12	19.84	22.67	26.2
222	| organism=Giardia_lamblia_ATCC_50803 | product=Giardia trophozoite antigen GTA-1 | location=CH991767:1034935-1035480(+) | length=181	gb|GL50803_17090	21 kDa	0 % (0.28)	19.47	20.34	22.31	19.05	26.79	26.2
223	| organism=Giardia_lamblia_ATCC_50803 | product=Ribosomal protein L19 | location=CH991769:199234-199824(+) | length=196	gb|GL50803_16431	23 kDa	95 % (0.013)	10.71	15.82	15.94	21.43	24.73	27.3
224	| organism=Giardia_lamblia_ATCC_50803 | product=Nitroreductase Fd-NR2 | location=CH991769:887175-887969(-) | length=264	gb|GL50803_22677	29 kDa	0 % (0.63)	20.44	15.82	22.31	26.98	19.58	17.47
225	| organism=Giardia_lamblia_ATCC_50803 | product=Hypothetical protein | location=CH991814:490903-491652(-) | length=249	gb|GL50803_9780	27 kDa	0 % (0.22)	28.23	18.08	29.75	23.01	11.34	19.65
226	| organism=Giardia_lamblia_ATCC_50803 | product=TBP-interacting protein TIP49 | location=CH991763:936445-937851(-) | length=468	gb|GL50803_9825	51 kDa	95 % (0.047)	20.44	28.25	28.69	19.05	10.31	16.38
227	| organism=Giardia_lamblia_ATCC_50803 | product=Kinase, SCY1 | location=CH991763:1007383-1010193(+) | length=936	gb|GL50803_8805	103 kDa	0 % (0.41)	13.63	28.25	6.37	22.22	18.55	26.2
228	| organism=Giardia_lamblia_ATCC_50803 | product=Acid sphingomyelinase-like phosphodiesterase 3b precursor | location=CH991801:30424-31743(+) | length=439	gb|GL50803_8360	50 kDa	0 % (0.81)	23.36	19.21	17	19.84	15.46	27.3
229	Elongation factor 1-alpha OS=Hordeum vulgare GN=BLT63 PE=1 SV=1	sp|Q40034|EF1A2_HORVU	49 kDa	0 % (0.37)	25.31	0	0	0	0	0
230	| organism=Giardia_lamblia_ATCC_50803 | product=Kinase, CDC7 | location=CH991767:923821-928914(-) | length=1697	gb|GL50803_112076	190 kDa	95 % (0.0041)	26.28	24.86	30.81	13.49	12.37	6.55
231	| organism=Giardia_lamblia_ATCC_50803 | product=Metalloprotease, insulinase family | location=CH991763:1322889-1326290(-) | length=1133	gb|GL50803_93551	129 kDa	0 % (0.87)	18.5	24.86	19.12	29.36	9.27	27.3
232	| organism=Giardia_lamblia_ATCC_50803 | product=Ribosomal protein S18 | location=CH991762:430449-430913(+) | length=154	gb|GL50803_15551	17 kDa	0 % (0.95)	11.68	25.99	19.12	17.46	20.61	19.65
233	| organism=Giardia_lamblia_ATCC_50803 | product=Hypothetical protein | location=CH991814:143122-145116(-) | length=664	gb|GL50803_17255	74 kDa	0 % (0.76)	14.6	24.86	23.37	21.43	21.64	22.93
234	| organism=Giardia_lamblia_ATCC_50803 | product=Ribosomal protein L21 | location=CH991782:691049-691528(+) | length=159	gb|GL50803_15520	18 kDa	0 % (0.51)	11.68	21.47	20.19	20.63	22.67	17.47
235	| organism=Giardia_lamblia_ATCC_50803 | product=Protein 21.1 | location=CH991782:935603-941158(-) | length=1851	gb|GL50803_24842	201 kDa	95 % (0.0081)	30.18	25.99	32.94	15.08	15.46	6.55
236	| organism=Giardia_lamblia_ATCC_50803 | product=Glutaminyl-tRNA synthetase | location=CH991767:1332557-1334665(+) | length=702	gb|GL50803_86681	80 kDa	0 % (0.59)	18.5	18.08	21.25	21.43	17.52	21.84
237	| organism=Giardia_lamblia_ATCC_50803 | product=UTP-glucose-1-phosphate uridylyltransferase | location=CH991779:709595-710947(+) | length=450	gb|GL50803_29307	49 kDa	0 % (0.13)	25.31	22.6	21.25	22.22	7.21	14.19
238	| organism=Giardia_lamblia_ATCC_50803 | product=Hypothetical protein | location=CH991814:324216-325061(+) | length=281	gb|GL50803_11354	30 kDa	0 % (0.090)	29.2	21.47	22.31	20.63	13.4	17.47
239	| organism=Giardia_lamblia_ATCC_50803 | product=Metalloprotease, insulinase family | location=CH991763:114455-117973(-) | length=1172	gb|GL50803_9508	131 kDa	0 % (0.65)	16.55	22.6	18.06	18.25	7.21	24.02
240	| organism=Giardia_lamblia_ATCC_50803 | product=Hypothetical protein | location=CH991767:16396-18366(-) | length=656	gb|GL50803_114777	73 kDa	0 % (0.19)	25.31	18.08	28.69	14.28	23.7	7.64
241	| organism=Giardia_lamblia_ATCC_50803 | product=Hypothetical protein | location=CH991769:233733-234719(+) | length=328	gb|GL50803_2107	36 kDa	0 % (0.61)	19.47	21.47	17	14.28	24.73	25.11
242	| organism=Giardia_lamblia_ATCC_50803 | product=Hypothetical protein | location=CH991763:965088-965894(+) | length=268	gb|GL50803_5800	30 kDa	0 % (0.80)	25.31	15.82	23.37	23.01	12.37	25.11
243	| organism=Giardia_lamblia_ATCC_50803 | product=Phosphoacetylglucosamine mutase | location=CH991769:259502-261037(-) | length=511	gb|GL50803_16069	57 kDa	0 % (0.11)	30.18	21.47	22.31	23.01	7.21	3.28
244	| organism=Giardia_lamblia_ATCC_50803 | product=C4 group specific protein | location=CH991763:1390429-1391025(-) | length=198	gb|GL50803_13747	22 kDa	0 % (0.75)	18.5	20.34	18.06	21.43	22.67	15.29
245	| organism=Giardia_lamblia_ATCC_50803 | product=Giardia trophozoite antigen GTA-2 | location=CH991782:536380-537090(-) | length=236	gb|GL50803_15427	27 kDa	0 % (0.76)	19.47	15.82	21.25	18.25	21.64	18.56
246	| organism=Giardia_lamblia_ATCC_50803 | product=Kinase, STE STE20 | location=CH991761:276008-277081(+) | length=357	gb|GL50803_22165	40 kDa	0 % (0.055)	28.23	23.73	21.25	16.66	11.34	19.65
247	| organism=Giardia_lamblia_ATCC_50803 | product=Kinase, NEK | location=CH991768:60860-61726(+) | length=288	gb|GL50803_24321	33 kDa	0 % (0.23)	11.68	15.82	15.94	12.7	22.67	25.11
248	| organism=Giardia_lamblia_ATCC_50803 | product=Flagella associated protein | location=CH991767:491502-493445(-) | length=647	gb|GL50803_41512	74 kDa	0 % (0.16)	18.5	13.56	15.94	19.05	19.58	17.47
249	| organism=Giardia_lamblia_ATCC_50803 | product=Hypothetical protein | location=CH991782:1175217-1177763(-) | length=848	gb|GL50803_103709	95 kDa	0 % (0.22)	17.52	18.08	6.37	19.84	16.49	27.3
250	| organism=Giardia_lamblia_ATCC_50803 | product=Hypothetical protein | location=CH991768:1188803-1190233(+) | length=476	gb|GL50803_6283	54 kDa	0 % (0.053)	23.36	28.25	23.37	19.05	9.27	0
251	| organism=Giardia_lamblia_ATCC_50803 | product=Hypothetical protein | location=CH991762:123404-125917(+) | length=837	gb|GL50803_113133	95 kDa	95 % (0.0091)	22.39	23.73	28.69	15.87	12.37	15.29
252	| organism=Giardia_lamblia_ATCC_50803 | product=MDR-type permease | location=CH991812:19283-21283(+) | length=666	gb|GL50803_8444	74 kDa	0 % (0.80)	18.5	10.17	22.31	15.08	20.61	18.56
253	| organism=Giardia_lamblia_ATCC_50803 | product=Aspartyl-tRNA synthetase | location=CH991767:940060-941727(+) | length=555	gb|GL50803_10870	63 kDa	0 % (0.13)	15.58	11.3	17	20.63	16.49	18.56
254	| organism=Giardia_lamblia_ATCC_50803 | product=Ribosomal protein L9 | location=CH991761:160535-161092(+) | length=185	gb|GL50803_17056	21 kDa	0 % (0.36)	13.63	9.04	17	19.05	16.49	13.1
255	| organism=Giardia_lamblia_ATCC_50803 | product=Sec61-alpha | location=CH991763:193516-194988(+) | length=490	gb|GL50803_5744	54 kDa	0 % (0.72)	18.5	13.56	21.25	11.11	19.58	18.56
256	| organism=Giardia_lamblia_ATCC_50803 | product=Hypothetical protein | location=CH991763:728158-728973(-) | length=271	gb|GL50803_6330	29 kDa	0 % (0.37)	15.58	20.34	15.94	14.28	24.73	24.02
257	| organism=Giardia_lamblia_ATCC_50803 | product=Cathepsin B precursor | location=CH991763:1333962-1334864(-) | length=300	gb|GL50803_14019 (+1)	33 kDa	0 % (0.86)	19.47	13.56	17	14.28	16.49	20.75
258	| organism=Giardia_lamblia_ATCC_50803 | product=Alpha-SNAP, putative | location=CH991767:27623-28519(+) | length=298	gb|GL50803_17224	33 kDa	0 % (0.24)	14.6	15.82	15.94	16.66	16.49	25.11
259	| organism=Giardia_lamblia_ATCC_50803 | product=Ribosomal protein S16 | location=CH991769:555818-556294(-) | length=158	gb|GL50803_4652	18 kDa	0 % (0.61)	10.71	22.6	19.12	15.87	15.46	15.29
260	| organism=Giardia_lamblia_ATCC_50803 | product=High cysteine protein | location=CH991782:315360-316961(-) | length=533	gb|GL50803_6372	56 kDa	0 % (0.50)	18.5	20.34	6.37	22.22	12.37	22.93
261	| organism=Giardia_lamblia_ATCC_50803 | product=Protein 21.1 | location=CH991763:561036-562394(-) | length=452	gb|GL50803_14434	50 kDa	0 % (0.36)	15.58	11.3	14.87	16.66	12.37	25.11
262	| organism=Giardia_lamblia_ATCC_50803 | product=Hypothetical protein | location=CH991779:1037325-1038320(+) | length=331	gb|GL50803_8692	37 kDa	95 % (0.023)	23.36	18.08	22.31	15.87	9.27	9.83
263	| organism=Giardia_lamblia_ATCC_50803 | product=20S proteasome alpha subunit 6 | location=CH991763:893869-894636(-) | length=255	gb|GL50803_7962	28 kDa	0 % (0.15)	24.34	18.08	21.25	19.05	5.15	15.29
264	| organism=Giardia_lamblia_ATCC_50803 | product=Kinase, NEK | location=CH991763:527434-528291(-) | length=285	gb|GL50803_101534	31 kDa	0 % (0.16)	27.26	15.82	22.31	21.43	5.15	7.64
265	| organism=Giardia_lamblia_ATCC_50803 | product=Hypothetical protein | location=CH991767:472313-473266(+) | length=317	gb|GL50803_86468	34 kDa	95 % (0.023)	24.34	19.21	26.56	10.32	13.4	16.38
266	| organism=Giardia_lamblia_ATCC_50803 | product=Ribosomal protein L27a | location=CH991761:277191-277640(-) | length=149	gb|GL50803_16310	17 kDa	0 % (0.47)	9.73	19.21	22.31	14.28	12.37	15.29
267	| organism=Giardia_lamblia_ATCC_50803 | product=Alpha-10 giardin | location=CH991761:61687-62673(-) | length=328	gb|GL50803_5649	37 kDa	0 % (0.75)	22.39	12.43	18.06	19.84	10.31	18.56
268	| organism=Giardia_lamblia_ATCC_50803 | product=Long chain fatty acid CoA ligase 5 | location=CH991763:78510-81071(+) | length=853	gb|GL50803_9062	94 kDa	95 % (0.016)	11.68	11.3	8.5	17.46	22.67	27.3
269	| organism=Giardia_lamblia_ATCC_50803 | product=ATP/GTP binding protein, putative | location=CH991779:602027-603388(+) | length=453	gb|GL50803_10370	53 kDa	0 % (0.62)	15.58	22.6	17	18.25	21.64	7.64
270	| organism=Giardia_lamblia_ATCC_50803 | product=Dynein heavy chain | location=CH991782:169505-173833(+) | length=1442	gb|GL50803_17243	163 kDa	0 % (0.23)	19.47	13.56	25.5	14.28	17.52	2.18
271	| organism=Giardia_lamblia_ATCC_50803 | product=Kinase, NEK | location=CH991782:716921-717784(-) | length=287	gb|GL50803_14742	33 kDa	0 % (0.13)	24.34	12.43	22.31	15.08	8.24	12.01
272	| organism=Giardia_lamblia_ATCC_50803 | product=Hypothetical protein | location=CH991814:41143-43803(+) | length=886	gb|GL50803_16504	97 kDa	0 % (0.39)	12.65	18.08	12.75	21.43	11.34	21.84
273	| organism=Giardia_lamblia_ATCC_50803 | product=Glucose-6-phosphate 1-dehydrogenase | location=CH991779:1029436-1031664(+) | length=742	gb|GL50803_8682	83 kDa	0 % (0.61)	19.47	14.69	12.75	23.81	11.34	18.56
274	| organism=Giardia_lamblia_ATCC_50803 | product=6-phosphogluconate dehydrogenase, decarboxylating | location=CH991779:1031768-1033183(+) | length=471	gb|GL50803_14759	52 kDa	0 % (0.089)	21.42	15.82	17	15.87	3.09	7.64
275	| organism=Giardia_lamblia_ATCC_50803 | product=Hypothetical protein | location=CH991769:26540-29806(-) | length=1088	gb|GL50803_114210	114 kDa	0 % (0.26)	19.47	14.69	11.69	21.43	14.43	26.2
276	| organism=Giardia_lamblia_ATCC_50803 | product=Nucleoside diphosphate kinase | location=CH991779:894843-895298(+) | length=151	gb|GL50803_11301	17 kDa	0 % (0.070)	16.55	12.43	15.94	17.46	18.55	20.75
277	| organism=Giardia_lamblia_ATCC_50803 | product=Alpha-14 giardin | location=CH991763:510624-511637(+) | length=337	gb|GL50803_15097 (+1)	39 kDa	95 % (0.017)	19.47	20.34	21.25	11.9	16.49	15.29
278	| organism=Giardia_lamblia_ATCC_50803 | product=Kinase, CMGC CDK | location=CH991763:381808-382830(-) | length=340	gb|GL50803_15397	38 kDa	0 % (0.78)	15.58	18.08	15.94	10.32	16.49	27.3
279	| organism=Giardia_lamblia_ATCC_50803 | product=Chaperone protein DnaJ | location=CH991768:1282662-1283891(+) | length=409	gb|GL50803_9808	45 kDa	0 % (0.22)	15.58	9.04	15.94	15.87	16.49	18.56
280	| organism=Giardia_lamblia_ATCC_50803 | product=Hypothetical protein | location=CH991771:21681-26042(+) | length=1453	gb|GL50803_137753	163 kDa	0 % (0.084)	16.55	19.21	23.37	17.46	5.15	6.55
281	| organism=Giardia_lamblia_ATCC_50803 | product=ATP-dependent RNA helicase p54, putative | location=CH991763:864345-865637(+) | length=430	gb|GL50803_2098	48 kDa	0 % (0.21)	21.42	18.08	17	14.28	15.46	18.56
282	| organism=Giardia_lamblia_ATCC_50803 | product=Ribosomal protein S23 | location=CH991776:81441-81872(-) | length=143	gb|GL50803_14699	16 kDa	0 % (0.31)	8.76	20.34	13.81	17.46	18.55	18.56
283	| organism=Giardia_lamblia_ATCC_50803 | product=UDP-glucose 4-epimerase | location=CH991782:1203667-1204824(+) | length=385	gb|GL50803_7982	42 kDa	0 % (0.24)	17.52	16.95	23.37	15.87	9.27	18.56
284	| organism=Giardia_lamblia_ATCC_50803 | product=Kinase, NEK | location=CH991812:17437-19230(-) | length=597	gb|GL50803_8445	67 kDa	95 % (0.034)	12.65	10.17	9.56	16.66	23.7	16.38
285	| organism=Giardia_lamblia_ATCC_50803 | product=Vacuolar ATP synthase subunit H | location=CH991769:281882-283474(-) | length=530	gb|GL50803_14961	59 kDa	0 % (0.49)	22.39	22.6	14.87	23.01	19.58	0
286	| organism=Giardia_lamblia_ATCC_50803 | product=GTP-binding protein, putative | location=CH991768:502162-503382(-) | length=406	gb|GL50803_114246	45 kDa	0 % (0.95)	17.52	13.56	18.06	14.28	12.37	21.84
287	| organism=Giardia_lamblia_ATCC_50803 | product=P115, putative | location=CH991769:801828-804626(+) | length=932	gb|GL50803_8855	104 kDa	0 % (0.62)	8.76	16.95	17	23.01	12.37	14.19
288	| organism=Giardia_lamblia_ATCC_50803 | product=Histidyl-tRNA synthetase | location=CH991762:74024-76909(+) | length=961	gb|GL50803_22808	105 kDa	0 % (0.43)	15.58	18.08	5.31	15.87	14.43	19.65
289	| organism=Giardia_lamblia_ATCC_50803 | product=ACTIN | location=CH991763:319466-320593(+) | length=375	gb|GL50803_40817 (+1)	42 kDa	0 % (0.42)	16.55	13.56	18.06	12.7	12.37	17.47
290	| organism=Giardia_lamblia_ATCC_50803 | product=Ribosomal protein L26 | location=CH991814:488863-489270(-) | length=135	gb|GL50803_15046	16 kDa	0 % (0.082)	14.6	16.95	12.75	16.66	20.61	18.56
291	| organism=Giardia_lamblia_ATCC_50803 | product=Phosphatase | location=CH991762:240657-241589(+) | length=310	gb|GL50803_15215	35 kDa	0 % (0.59)	23.36	18.08	22.31	13.49	18.55	25.11
292	| organism=Giardia_lamblia_ATCC_50803 | product=Hypothetical protein | location=CH991768:62921-66181(+) | length=1086	gb|GL50803_4266	121 kDa	0 % (0.64)	14.6	22.6	17	15.87	10.31	21.84
293	| organism=Giardia_lamblia_ATCC_50803 | product=ADP-ribosylation factor | location=CH991767:484517-485092(-) | length=191	gb|GL50803_7789	22 kDa	0 % (0.87)	11.68	15.82	20.19	15.08	15.46	18.56
294	| organism=Giardia_lamblia_ATCC_50803 | product=Ribosomal protein S5 | location=CH991769:654358-654930(+) | length=190	gb|GL50803_12981	21 kDa	0 % (0.68)	11.68	16.95	18.06	13.49	20.61	16.38
295	| organism=Giardia_lamblia_ATCC_50803 | product=Hypothetical protein | location=CH991768:1112763-1115030(+) | length=755	gb|GL50803_16353	84 kDa	0 % (0.13)	10.71	14.69	13.81	13.49	21.64	19.65
296	| organism=Giardia_lamblia_ATCC_50803 | product=Spindle pole protein, putative | location=CH991779:934946-936493(-) | length=515	gb|GL50803_24537	59 kDa	95 % (0.027)	11.68	9.04	6.37	14.28	22.67	19.65
297	| organism=Giardia_lamblia_ATCC_50803 | product=Uridine kinase | location=CH991776:188827-190875(+) | length=682	gb|GL50803_16549	77 kDa	95 % (0.0062)	9.73	6.78	3.19	19.84	17.52	16.38
298	| organism=Giardia_lamblia_ATCC_50803 | product=Asparaginyl-tRNA synthetase | location=CH991782:331749-333395(+) | length=548	gb|GL50803_14375	62 kDa	0 % (0.56)	15.58	11.3	15.94	13.49	13.4	13.1
299	| organism=Giardia_lamblia_ATCC_50803 | product=Protein 21.1 | location=CH991817:59275-61890(-) | length=871	gb|GL50803_21505	95 kDa	0 % (0.76)	12.65	13.56	18.06	16.66	10.31	20.75
300	| organism=Giardia_lamblia_ATCC_50803 | product=Kinase, CMGC DYRK | location=CH991767:1846090-1848672(-) | length=860	gb|GL50803_137695	97 kDa	0 % (0.23)	13.63	19.21	17	17.46	10.31	3.28
301	| organism=Giardia_lamblia_ATCC_50803 | product=Hypothetical protein | location=CH991801:43618-46881(-) | length=1087	gb|GL50803_13922	114 kDa	0 % (1.00)	12.65	11.3	23.37	11.11	14.43	21.84
302	| organism=Giardia_lamblia_ATCC_50803 | product=Synaptobrevin-like protein | location=CH991769:379286-380005(-) | length=239	gb|GL50803_14469	26 kDa	0 % (0.26)	10.71	13.56	14.87	15.08	13.4	21.84
303	| organism=Giardia_lamblia_ATCC_50803 | product=VSP with INR | location=CH991776:417957-420158(+) | length=733	gb|GL50803_14586	76 kDa	0 % (0.14)	13.63	11.3	9.56	21.43	12.37	16.38
304	| organism=Giardia_lamblia_ATCC_50803 | product=Small glutamine-rich tetratricopeptide repeat-containing protein | location=CH991814:270162-271043(-) | length=293	gb|GL50803_7287	32 kDa	0 % (0.12)	20.44	13.56	17	15.08	10.31	10.92
305	| organism=Giardia_lamblia_ATCC_50803 | product=Nucleolar protein NOP5 | location=CH991768:510286-512127(-) | length=613	gb|GL50803_5359	69 kDa	0 % (0.087)	7.79	5.65	3.19	14.28	16.49	38.22
306	| organism=Giardia_lamblia_ATCC_50803 | product=Ribosomal protein L18 | location=CH991779:372348-372887(+) | length=179	gb|GL50803_11950	20 kDa	0 % (0.72)	7.79	20.34	10.62	12.7	16.49	14.19
307	| organism=Giardia_lamblia_ATCC_50803 | product=Ribosomal protein S13 | location=CH991767:732673-733137(+) | length=154	gb|GL50803_16652	18 kDa	0 % (0.38)	8.76	16.95	11.69	15.08	13.4	16.38
308	| organism=Giardia_lamblia_ATCC_50803 | product=Alanine aminotransferase, putative | location=CH991761:219854-221293(+) | length=479	gb|GL50803_16363	53 kDa	0 % (0.087)	16.55	19.21	17	15.87	9.27	4.37
309	| organism=Giardia_lamblia_ATCC_50803 | product=Vacuolar protein sorting 29 | location=CH991763:557874-559232(-) | length=452	gb|GL50803_103855	48 kDa	95 % (0.012)	20.44	18.08	18.06	10.32	12.37	5.46
310	| organism=Giardia_lamblia_ATCC_50803 | product=Methionine aminopeptidase | location=CH991767:966925-968187(+) | length=420	gb|GL50803_86600	47 kDa	0 % (1.00)	14.6	11.3	13.81	11.11	14.43	14.19
311	| organism=Giardia_lamblia_ATCC_50803 | product=Prolyl-tRNA synthetase | location=CH991763:191723-193351(-) | length=542	gb|GL50803_15983	61 kDa	0 % (0.72)	15.58	18.08	11.69	15.87	20.61	2.18
312	| organism=Giardia_lamblia_ATCC_50803 | product=VSP | location=CH991761:16611-18857(-) | length=748	gb|GL50803_116477	76 kDa	0 % (0.066)	2.92	5.65	0	24.6	39.16	9.83
313	| organism=Giardia_lamblia_ATCC_50803 | product=Kinase, NEK | location=CH991763:573371-577630(+) | length=1419	gb|GL50803_16967	155 kDa	0 % (0.13)	18.5	12.43	24.44	11.11	3.09	14.19
314	| organism=Giardia_lamblia_ATCC_50803 | product=Phenylalanyl-tRNA synthetase alpha chain | location=CH991767:459747-461372(+) | length=541	gb|GL50803_12162	61 kDa	0 % (0.74)	17.52	13.56	12.75	17.46	16.49	5.46
315	| organism=Giardia_lamblia_ATCC_50803 | product=Aldose reductase | location=CH991782:148573-149484(+) | length=303	gb|GL50803_9008	35 kDa	0 % (0.59)	12.65	14.69	18.06	11.11	10.31	18.56
316	| organism=Giardia_lamblia_ATCC_50803 | product=Ser/Thr phosphatase PP2A-2 catalytic subunit | location=CH991767:870099-871133(-) | length=344	gb|GL50803_5010	40 kDa	0 % (0.21)	9.73	14.69	13.81	13.49	16.49	16.38
317	| organism=Giardia_lamblia_ATCC_50803 | product=Vacuolar ATP synthase subunit C | location=CH991763:1224163-1225647(-) | length=494	gb|GL50803_87058	56 kDa	95 % (0.013)	24.34	21.47	19.12	12.7	5.15	2.18
318	| organism=Giardia_lamblia_ATCC_50803 | product=Nucleolar protein NOP5 | location=CH991769:511949-513445(+) | length=498	gb|GL50803_10577	55 kDa	0 % (0.54)	17.52	10.17	14.87	15.87	15.46	0
319	| organism=Giardia_lamblia_ATCC_50803 | product=Rab GDI | location=CH991769:111052-112467(+) | length=471	gb|GL50803_11495	53 kDa	0 % (0.15)	20.44	15.82	22.31	16.66	0	13.1
320	| organism=Giardia_lamblia_ATCC_50803 | product=Rab2a | location=CH991814:407556-408200(+) | length=214	gb|GL50803_15567	24 kDa	0 % (0.12)	17.52	13.56	14.87	11.9	11.34	14.19
321	| organism=Giardia_lamblia_ATCC_50803 | product=Hypothetical protein | location=CH991768:810884-814654(+) | length=1256	gb|GL50803_93294	139 kDa	0 % (0.97)	17.52	11.3	12.75	11.11	15.46	15.29
322	| organism=Giardia_lamblia_ATCC_50803 | product=Serine/threonine protein phosphatase PP-X isozyme 2 | location=CH991763:710333-711352(+) | length=339	gb|GL50803_14311	38 kDa	95 % (0.0043)	31.15	27.12	23.37	14.28	12.37	14.19
323	| organism=Giardia_lamblia_ATCC_50803 | product=ABC transporter, ATP-binding protein | location=CH991767:187578-193514(+) | length=1978	gb|GL50803_21411	222 kDa	0 % (0.43)	22.39	6.78	10.62	7.14	10.31	9.83
324	| organism=Giardia_lamblia_ATCC_50803 | product=Ribosomal protein S17 | location=CH991767:356923-357336(+) | length=137	gb|GL50803_6135	16 kDa	0 % (0.15)	9.73	12.43	10.62	17.46	11.34	14.19
325	| organism=Giardia_lamblia_ATCC_50803 | product=Kinesin-3 | location=CH991779:504865-508152(-) | length=1095	gb|GL50803_112846	121 kDa	0 % (0.74)	10.71	13.56	10.62	10.32	9.27	18.56
326	| organism=Giardia_lamblia_ATCC_50803 | product=Ribosomal protein S8 | location=CH991782:500172-500696(-) | length=174	gb|GL50803_5845	19 kDa	0 % (0.29)	13.63	19.21	13.81	11.9	11.34	15.29
327	| organism=Giardia_lamblia_ATCC_50803 | product=TBP-interacting protein TIP49 | location=CH991764:41147-42598(+) | length=483	gb|GL50803_17565	53 kDa	0 % (0.058)	18.5	24.86	20.19	16.66	5.15	0
328	| organism=Giardia_lamblia_ATCC_50803 | product=Histone H4 | location=CH991767:549979-550278(-) | length=99	gb|GL50803_135001 (+2)	11 kDa	0 % (0.88)	15.58	12.43	12.75	12.7	14.43	14.19
329	| organism=Giardia_lamblia_ATCC_50803 | product=Ribosomal protein L12 | location=CH991763:363586-364134(-) | length=182	gb|GL50803_14938	20 kDa	95 % (0.013)	13.63	16.95	18.06	9.52	10.31	10.92
330	| organism=Giardia_lamblia_ATCC_50803 | product=Ribosomal protein S14 | location=CH991779:978874-979311(+) | length=145	gb|GL50803_7878	16 kDa	95 % (0.045)	12.65	9.04	10.62	18.25	14.43	14.19
331	| organism=Giardia_lamblia_ATCC_50803 | product=Glutaminyl-tRNA synthetase | location=CH991767:511649-513940(+) | length=763	gb|GL50803_9348	88 kDa	0 % (0.46)	12.65	14.69	13.81	14.28	13.4	9.83
332	| organism=Giardia_lamblia_ATCC_50803 | product=Spindle pole protein, putative | location=CH991768:219401-221347(-) | length=648	gb|GL50803_14895	72 kDa	95 % (0.038)	7.79	5.65	10.62	15.08	22.67	14.19
333	| organism=Giardia_lamblia_ATCC_50803 | product=Nucleotide-binding protein 1 | location=CH991763:1290667-1291686(-) | length=339	gb|GL50803_10969	37 kDa	0 % (0.087)	14.6	14.69	19.12	7.94	10.31	14.19
334	| organism=Giardia_lamblia_ATCC_50803 | product=Protein 21.1 | location=CH991779:319730-321886(+) | length=718	gb|GL50803_17585	77 kDa	95 % (0.010)	2.92	2.26	0	25.39	34.01	16.38
335	| organism=Giardia_lamblia_ATCC_50803 | product=Syntaxin-like protein 1 | location=CH991814:119129-120010(+) | length=293	gb|GL50803_7309	33 kDa	0 % (0.058)	12.65	16.95	13.81	11.9	10.31	8.73
336	| organism=Giardia_lamblia_ATCC_50803 | product=Multidrug resistance-associated protein 1 | location=CH991763:769186-773982(-) | length=1598	gb|GL50803_115052	179 kDa	95 % (0.048)	21.42	11.3	24.44	4.76	10.31	5.46
337	| organism=Giardia_lamblia_ATCC_50803 | product=Serpin 1 | location=CH991769:556525-557580(+) | length=351	gb|GL50803_4653	39 kDa	95 % (0.0050)	14.6	15.82	18.06	10.32	10.31	8.73
338	| organism=Giardia_lamblia_ATCC_50803 | product=Hypothetical protein | location=CH991767:411225-414536(+) | length=1103	gb|GL50803_7188	116 kDa	0 % (0.88)	6.81	13.56	20.19	5.55	11.34	27.3
339	| organism=Giardia_lamblia_ATCC_50803 | product=Hypothetical protein | location=CH991768:904677-906140(-) | length=487	gb|GL50803_92760	55 kDa	0 % (0.23)	12.65	7.91	8.5	13.49	14.43	9.83
340	| organism=Giardia_lamblia_ATCC_50803 | product=Ubiquitin-conjugating enzyme E1 | location=CH991768:535500-538778(+) | length=1092	gb|GL50803_10661	121 kDa	0 % (0.69)	13.63	13.56	12.75	13.49	6.18	16.38
341	| organism=Giardia_lamblia_ATCC_50803 | product=NSF | location=CH991771:253583-256057(-) | length=824	gb|GL50803_114776	90 kDa	95 % (0.0049)	14.6	19.21	14.87	35.71	29.88	28.39
342	| organism=Giardia_lamblia_ATCC_50803 | product=Ribosomal protein L32 | location=CH991779:879376-879786(+) | length=136	gb|GL50803_14049	16 kDa	0 % (0.84)	4.87	12.43	6.37	9.52	5.15	10.92
343	| organism=Giardia_lamblia_ATCC_50803 | product=G1 to S phase transition protein 1, putative | location=CH991767:201966-203363(+) | length=465	gb|GL50803_17460	51 kDa	95 % (0.026)	15.58	15.82	19.12	11.11	0	3.28
344	| organism=Giardia_lamblia_ATCC_50803 | product=RAN binding protein 1 | location=CH991763:555073-555573(-) | length=166	gb|GL50803_16969	19 kDa	0 % (0.65)	13.63	6.78	8.5	12.7	7.21	13.1
345	| organism=Giardia_lamblia_ATCC_50803 | product=TMP52 | location=CH991767:300587-301984(-) | length=465	gb|GL50803_137603	52 kDa	0 % (0.18)	12.65	11.3	19.12	10.32	5.15	12.01
346	| organism=Giardia_lamblia_ATCC_50803 | product=Ribosomal protein S11 | location=CH991798:30345-30809(+) | length=154	gb|GL50803_14827	18 kDa	0 % (0.068)	9.73	12.43	11.69	9.52	9.27	7.64
347	| organism=Giardia_lamblia_ATCC_50803 | product=Hypothetical protein | location=CH991782:802761-803714(-) | length=317	gb|GL50803_10016	35 kDa	0 % (0.80)	9.73	12.43	11.69	8.73	13.4	13.1
348	| organism=Giardia_lamblia_ATCC_50803 | product=20S proteasome alpha subunit 7 | location=CH991769:122031-122909(+) | length=292	gb|GL50803_11486	32 kDa	95 % (0.022)	17.52	15.82	15.94	11.9	7.21	12.01
349	| organism=Giardia_lamblia_ATCC_50803 | product=Hypothetical protein | location=CH991763:1004251-1005570(-) | length=439	gb|GL50803_23017	49 kDa	95 % (0.020)	9.73	10.17	10.62	12.7	14.43	12.01
350	| organism=Giardia_lamblia_ATCC_50803 | product=Ribosomal protein L35a | location=CH991769:622683-623054(-) | length=123	gb|GL50803_5947	14 kDa	0 % (0.97)	10.71	11.3	10.62	11.11	8.24	13.1
351	| organism=Giardia_lamblia_ATCC_50803 | product=Translationally controlled tumor protein-like protein | location=CH991768:526951-527406(-) | length=151	gb|GL50803_6242	17 kDa	0 % (0.59)	6.81	18.08	8.5	17.46	9.27	14.19
352	| organism=Giardia_lamblia_ATCC_50803 | product=Peroxiredoxin 1 | location=CH991764:75847-76587(+) | length=246	gb|GL50803_15383	28 kDa	0 % (0.20)	21.42	23.73	20.19	23.81	35.04	24.02
353	| organism=Giardia_lamblia_ATCC_50803 | product=Protein 21.1 | location=CH991768:863871-866381(-) | length=836	gb|GL50803_16532	93 kDa	95 % (0.017)	0	0	0	19.05	32.98	14.19
354	| organism=Giardia_lamblia_ATCC_50803 | product=Ribosomal protein L23A | location=CH991779:971926-972351(-) | length=141	gb|GL50803_7870	16 kDa	0 % (0.13)	8.76	7.91	8.5	14.28	11.34	8.73
355	| organism=Giardia_lamblia_ATCC_50803 | product=Rab11 | location=CH991768:256999-257649(+) | length=216	gb|GL50803_1695	24 kDa	95 % (0.043)	11.68	15.82	13.81	10.32	10.31	7.64
356	| organism=Giardia_lamblia_ATCC_50803 | product=Hypothetical protein | location=CH991769:150885-152366(+) | length=493	gb|GL50803_11380	52 kDa	0 % (0.92)	11.68	6.78	14.87	10.32	16.49	7.64
357	Keratin, type II cuticular Hb1 OS=Bos taurus GN=KRT81 PE=2 SV=1	sp|Q148H4|KRT81_BOVIN	55 kDa	0 % (0.24)	0	10.17	2.12	7.14	47.4	12.01
358	| organism=Giardia_lamblia_ATCC_50803 | product=Ornithine cyclodeaminase | location=CH991761:279128-280123(+) | length=331	gb|GL50803_2452	34 kDa	0 % (0.17)	15.58	19.21	10.62	3.97	12.37	10.92
359	| organism=Giardia_lamblia_ATCC_50803 | product=Hypothetical protein | location=CH991814:80733-82196(+) | length=487	gb|GL50803_40067	55 kDa	0 % (0.098)	11.68	10.17	10.62	8.73	0	6.55
360	| organism=Giardia_lamblia_ATCC_50803 | product=Fe-hydrogenase-1 | location=CH991782:520461-521885(-) | length=474	gb|GL50803_6304	52 kDa	0 % (0.24)	9.73	16.95	14.87	15.08	6.18	2.18
361	| organism=Giardia_lamblia_ATCC_50803 | product=Ubiquitin | location=CH991776:196012-196260(-) | length=82	gb|GL50803_7110	9 kDa	0 % (0.60)	8.76	10.17	14.87	11.11	11.34	15.29
362	| organism=Giardia_lamblia_ATCC_50803 | product=Protein 21.1 | location=CH991768:247283-248824(-) | length=513	gb|GL50803_137703	57 kDa	95 % (0.028)	16.55	19.21	22.31	12.7	4.12	0
363	| organism=Giardia_lamblia_ATCC_50803 | product=Mitotic spindle checkpoint protein MAD2 | location=CH991779:1154745-1155356(+) | length=203	gb|GL50803_100955	23 kDa	0 % (0.91)	8.76	11.3	12.75	11.11	12.37	8.73
364	| organism=Giardia_lamblia_ATCC_50803 | product=Chaperone protein dnaJ | location=CH991763:387832-388917(+) | length=361	gb|GL50803_15398	41 kDa	0 % (0.30)	10.71	12.43	9.56	11.11	9.27	7.64
365	| organism=Giardia_lamblia_ATCC_50803 | product=Spindle pole protein, putative | location=CH991762:330305-331366(+) | length=353	gb|GL50803_16729	41 kDa	0 % (0.70)	14.6	7.91	9.56	10.32	12.37	12.01
366	| organism=Giardia_lamblia_ATCC_50803 | product=Kinase, NEK | location=CH991768:221413-222306(+) | length=297	gb|GL50803_9196	34 kDa	0 % (0.30)	5.84	10.17	9.56	9.52	9.27	18.56
367	| organism=Giardia_lamblia_ATCC_50803 | product=Alpha-17 giardin | location=CH991761:41653-42585(+) | length=310	gb|GL50803_15101	35 kDa	0 % (0.85)	10.71	10.17	8.5	12.7	2.06	17.47
368	| organism=Giardia_lamblia_ATCC_50803 | product=PcnA | location=CH991776:105844-106743(+) | length=299	gb|GL50803_6564	33 kDa	95 % (0.011)	19.47	15.82	17	10.32	4.12	8.73
369	| organism=Giardia_lamblia_ATCC_50803 | product=Hypothetical protein | location=CH991771:30540-33971(-) | length=1143	gb|GL50803_14475	127 kDa	0 % (0.50)	5.84	12.43	18.06	13.49	2.06	9.83
370	| organism=Giardia_lamblia_ATCC_50803 | product=Kinase, NEK | location=CH991767:725766-727247(+) | length=493	gb|GL50803_5346	55 kDa	0 % (0.060)	12.65	13.56	12.75	9.52	2.06	8.73
371	| organism=Giardia_lamblia_ATCC_50803 | product=Molybdenum cofactor sulfurase | location=CH991776:245434-247293(+) | length=619	gb|GL50803_14200	69 kDa	0 % (0.085)	7.79	7.91	10.62	11.11	18.55	13.1
372	| organism=Giardia_lamblia_ATCC_50803 | product=Kinase, CMGC GSK | location=CH991782:240757-241809(+) | length=350	gb|GL50803_17625	40 kDa	0 % (0.22)	10.71	9.04	17	7.94	9.27	8.73
373	| organism=Giardia_lamblia_ATCC_50803 | product=Protein phosphatase PP2A regulatory subunit A | location=CH991779:715705-717702(-) | length=665	gb|GL50803_16567	75 kDa	0 % (0.18)	9.73	9.04	8.5	14.28	10.31	9.83
374	| organism=Giardia_lamblia_ATCC_50803 | product=Protein 21.1 | location=CH991779:615437-616996(+) | length=519	gb|GL50803_5188	57 kDa	0 % (0.46)	7.79	7.91	6.37	15.87	22.67	0
375	Keratin, type II cytoskeletal 6B OS=Homo sapiens GN=KRT6B PE=1 SV=5	sp|P04259|K2C6B_HUMAN (+1)	60 kDa	0 % (0.37)	73.01	0	0	0	0	0
376	| organism=Giardia_lamblia_ATCC_50803 | product=Phenylalanyl-tRNA synthetase beta chain | location=CH991762:409383-411152(-) | length=589	gb|GL50803_16760	66 kDa	0 % (0.051)	7.79	7.91	5.31	10.32	11.34	8.73
377	| organism=Giardia_lamblia_ATCC_50803 | product=Kinase, NEK | location=CH991767:150476-151930(-) | length=484	gb|GL50803_26199	53 kDa	0 % (0.28)	8.76	10.17	19.12	12.7	5.15	4.37
378	| organism=Giardia_lamblia_ATCC_50803 | product=Eukaryotic translation initiation factor 2 alpha subunit | location=CH991767:1521842-1522846(-) | length=334	gb|GL50803_13943	38 kDa	0 % (0.39)	10.71	10.17	14.87	7.94	8.24	13.1
379	| organism=Giardia_lamblia_ATCC_50803 | product=Phosphatase | location=CH991769:131061-132218(+) | length=385	gb|GL50803_14404	42 kDa	0 % (0.64)	10.71	9.04	13.81	11.11	10.31	15.29
380	| organism=Giardia_lamblia_ATCC_50803 | product=Deoxynucleoside kinase | location=CH991767:246748-247503(-) | length=251	gb|GL50803_17451	29 kDa	0 % (0.66)	12.65	7.91	11.69	14.28	6.18	7.64
381	| organism=Giardia_lamblia_ATCC_50803 | product=Ribosomal protein L24A | location=CH991767:361396-361704(-) | length=102	gb|GL50803_19003	12 kDa	95 % (0.023)	5.84	11.3	5.31	15.87	13.4	15.29
382	| organism=Giardia_lamblia_ATCC_50803 | product=Ribosomal protein L27 | location=CH991782:397936-398343(+) | length=135	gb|GL50803_8462	15 kDa	0 % (0.66)	10.71	10.17	10.62	11.9	8.24	9.83
383	| organism=Giardia_lamblia_ATCC_50803 | product=Protein 21.1 | location=CH991768:900960-901880(+) | length=306	gb|GL50803_4767	33 kDa	0 % (0.63)	7.79	12.43	13.81	7.94	9.27	13.1
384	| organism=Giardia_lamblia_ATCC_50803 | product=Leucyl-tRNA synthetase | location=CH991785:23115-26636(-) | length=1173	gb|GL50803_8621	132 kDa	0 % (0.88)	8.76	11.3	13.81	12.7	4.12	15.29
385	| organism=Giardia_lamblia_ATCC_50803 | product=Developmentally regulated GTP-binding protein 1 | location=CH991769:17206-18327(-) | length=373	gb|GL50803_16200	41 kDa	0 % (0.98)	11.68	9.04	9.56	7.14	12.37	10.92
386	| organism=Giardia_lamblia_ATCC_50803 | product=Hypothetical protein | location=CH991768:640779-641258(+) | length=159	gb|GL50803_7204	19 kDa	95 % (0.038)	10.71	13.56	12.75	7.14	9.27	9.83
387	| organism=Giardia_lamblia_ATCC_50803 | product=Kelch repeat-containing protein | location=CH991768:1276826-1281370(+) | length=1514	gb|GL50803_15054	166 kDa	0 % (0.14)	13.63	12.43	11.69	8.73	4.12	12.01
388	| organism=Giardia_lamblia_ATCC_50803 | product=Inositol-3-phosphate synthase | location=CH991779:277031-278680(+) | length=549	gb|GL50803_17579	60 kDa	0 % (0.51)	16.55	4.52	13.81	11.11	10.31	4.37
389	| organism=Giardia_lamblia_ATCC_50803 | product=Protein 21.1 | location=CH991767:103906-106419(+) | length=837	gb|GL50803_102023	92 kDa	0 % (0.054)	9.73	6.78	0	18.25	11.34	15.29
390	| organism=Giardia_lamblia_ATCC_50803 | product=Nucleoside diphosphate kinase | location=CH991782:58822-59985(-) | length=387	gb|GL50803_14135	43 kDa	0 % (0.33)	12.65	6.78	9.56	5.55	3.09	10.92
391	| organism=Giardia_lamblia_ATCC_50803 | product=Alanyl-tRNA synthetase | location=CH991779:1038355-1041264(-) | length=969	gb|GL50803_96460	108 kDa	0 % (0.95)	10.71	14.69	5.31	6.35	7.21	16.38
392	| organism=Giardia_lamblia_ATCC_50803 | product=Hypothetical protein | location=CH991768:740427-740798(+) | length=123	gb|GL50803_3910	14 kDa	0 % (0.36)	9.73	6.78	8.5	12.7	6.18	14.19
393	| organism=Giardia_lamblia_ATCC_50803 | product=Kinase, NEK | location=CH991779:947948-948877(-) | length=309	gb|GL50803_101307 (+1)	33 kDa	0 % (0.46)	3.89	9.04	12.75	9.52	8.24	17.47
394	| organism=Giardia_lamblia_ATCC_50803 | product=Axonemal p66.0 | location=CH991780:29873-31531(-) | length=552	gb|GL50803_114462	63 kDa	95 % (0.0086)	5.84	3.39	5.31	11.9	18.55	14.19
395	| organism=Giardia_lamblia_ATCC_50803 | product=Hypothetical protein | location=CH991767:757201-759519(+) | length=772	gb|GL50803_16648	88 kDa	0 % (0.076)	6.81	9.04	0	15.87	9.27	15.29
396	| organism=Giardia_lamblia_ATCC_50803 | product=Ser/Thr phosphatase 2C, putative | location=CH991763:503891-504973(+) | length=360	gb|GL50803_11740	39 kDa	0 % (0.54)	8.76	10.17	9.56	7.94	12.37	10.92
397	| organism=Giardia_lamblia_ATCC_50803 | product=Rab1a | location=CH991779:994079-994717(+) | length=212	gb|GL50803_9558	23 kDa	0 % (0.73)	7.79	9.04	13.81	9.52	11.34	12.01
398	| organism=Giardia_lamblia_ATCC_50803 | product=Kinase, NEK | location=CH991767:248733-250826(+) | length=697	gb|GL50803_112518	76 kDa	95 % (0.023)	5.84	7.91	8.5	12.7	10.31	10.92
399	| organism=Giardia_lamblia_ATCC_50803 | product=GTP-binding protein Sar1 | location=CH991763:444134-444709(+) | length=191	gb|GL50803_7569 (+1)	21 kDa	0 % (0.78)	7.79	9.04	11.69	11.11	7.21	8.73
400	| organism=Giardia_lamblia_ATCC_50803 | product=UDP-N-acetylglucosamine pyrophosphorylase | location=CH991763:1024398-1025708(+) | length=436	gb|GL50803_16217	48 kDa	0 % (0.91)	15.58	4.52	9.56	9.52	8.24	13.1
401	| organism=Giardia_lamblia_ATCC_50803 | product=Kinase, CMGC CDK | location=CH991761:288454-289380(+) | length=308	gb|GL50803_8037	35 kDa	0 % (0.97)	6.81	10.17	14.87	8.73	8.24	15.29
402	| organism=Giardia_lamblia_ATCC_50803 | product=Hypothetical protein | location=CH991814:79157-80575(-) | length=472	gb|GL50803_22291	52 kDa	0 % (0.22)	14.6	9.04	9.56	5.55	10.31	7.64
403	| organism=Giardia_lamblia_ATCC_50803 | product=Hypothetical protein | location=CH991763:1380285-1381259(+) | length=324	gb|GL50803_16844	35 kDa	0 % (0.090)	3.89	0	4.25	9.52	25.76	9.83
404	| organism=Giardia_lamblia_ATCC_50803 | product=Tenascin-like | location=CH991761:290919-292637(+) | length=572	gb|GL50803_95162	62 kDa	0 % (0.35)	5.84	3.39	0	14.28	3.09	4.37
405	| organism=Giardia_lamblia_ATCC_50803 | product=S-adenosylmethionine synthetase | location=CH991762:377904-379214(-) | length=436	gb|GL50803_5659	49 kDa	0 % (0.22)	10.71	9.04	12.75	9.52	6.18	9.83
406	| organism=Giardia_lamblia_ATCC_50803 | product=Uracil phosphoribosyltransferase | location=CH991776:105071-105706(+) | length=211	gb|GL50803_6563	23 kDa	0 % (0.77)	12.65	6.78	7.44	15.08	8.24	6.55
407	| organism=Giardia_lamblia_ATCC_50803 | product=Phospholipase B | location=CH991763:1393000-1394634(+) | length=544	gb|GL50803_93548	63 kDa	0 % (0.96)	7.79	10.17	8.5	7.94	6.18	12.01
408	| organism=Giardia_lamblia_ATCC_50803 | product=Elongation initiation factor 5C | location=CH991769:391203-392435(-) | length=410	gb|GL50803_7522	47 kDa	0 % (0.056)	11.68	12.43	17	8.73	5.15	9.83
409	| organism=Giardia_lamblia_ATCC_50803 | product=Kinase, CK1 Casein kinase | location=CH991771:34151-35356(+) | length=401	gb|GL50803_7537	46 kDa	0 % (0.89)	6.81	6.78	12.75	11.11	4.12	9.83
410	| organism=Giardia_lamblia_ATCC_50803 | product=26S proteasome ATPase subunit S4, putative | location=CH991782:75368-76711(-) | length=447	gb|GL50803_113554	50 kDa	0 % (0.29)	7.79	12.43	13.81	11.11	0	8.73
411	| organism=Giardia_lamblia_ATCC_50803 | product=Ornithine decarboxylase | location=CH991814:313795-315141(+) | length=448	gb|GL50803_94582	50 kDa	0 % (0.43)	10.71	9.04	13.81	15.08	0	6.55
412	| organism=Giardia_lamblia_ATCC_50803 | product=Ribosomal protein L15 | location=CH991763:531914-532528(-) | length=204	gb|GL50803_8001	24 kDa	0 % (0.70)	7.79	9.04	9.56	8.73	11.34	3.28
413	| organism=Giardia_lamblia_ATCC_50803 | product=Vacuolar ATP synthase subunit D | location=CH991767:383814-384620(+) | length=268	gb|GL50803_3678	29 kDa	0 % (0.69)	6.81	14.69	11.69	11.9	5.15	12.01
414	Keratin, type II cytoskeletal 5 OS=Homo sapiens GN=KRT5 PE=1 SV=3	sp|P13647|K2C5_HUMAN	62 kDa	0 % (0.59)	49.65	29.38	0	23.81	62.86	26.2
415	| organism=Giardia_lamblia_ATCC_50803 | product=Kinase, AGC PKA | location=CH991771:8452-9696(+) | length=414	gb|GL50803_86444	47 kDa	0 % (0.089)	8.76	11.3	9.56	8.73	6.18	7.64
416	| organism=Giardia_lamblia_ATCC_50803 | product=Hypothetical protein | location=CH991779:1110785-1111180(-) | length=131	gb|GL50803_5810	15 kDa	0 % (0.17)	14.6	9.04	11.69	7.14	9.27	9.83
417	| organism=Giardia_lamblia_ATCC_50803 | product=Ribosomal protein L17 | location=CH991767:805799-806293(-) | length=164	gb|GL50803_98056	19 kDa	0 % (0.44)	4.87	11.3	8.5	7.94	11.34	10.92
418	| organism=Giardia_lamblia_ATCC_50803 | product=Protein 21.1 | location=CH991769:182944-184428(+) | length=494	gb|GL50803_14679	54 kDa	0 % (0.68)	10.71	10.17	10.62	7.94	8.24	13.1
419	| organism=Giardia_lamblia_ATCC_50803 | product=SKD1 protein | location=CH991817:78926-80290(+) | length=454	gb|GL50803_101906	50 kDa	95 % (0.042)	30.18	27.12	29.75	23.81	19.58	12.01
420	| organism=Giardia_lamblia_ATCC_50803 | product=High cysteine membrane protein Group 3 | location=CH991779:253677-256178(+) | length=833	gb|GL50803_113987	86 kDa	0 % (0.43)	9.73	4.52	2.12	5.55	7.21	10.92
421	| organism=Giardia_lamblia_ATCC_50803 | product=Peptidyl-prolyl cis-trans isomerase B precursor | location=CH991779:747046-747621(-) | length=191	gb|GL50803_17000	21 kDa	0 % (0.072)	7.79	9.04	8.5	9.52	14.43	12.01
422	| organism=Giardia_lamblia_ATCC_50803 | product=Hypothetical protein | location=CH991782:824728-827676(-) | length=982	gb|GL50803_14584	110 kDa	0 % (0.47)	11.68	6.78	9.56	9.52	10.31	12.01
423	| organism=Giardia_lamblia_ATCC_50803 | product=Phosphatidate cytidylyltransferase | location=CH991771:74603-75733(+) | length=376	gb|GL50803_16906	42 kDa	0 % (0.19)	10.71	6.78	12.75	7.94	7.21	6.55
424	| organism=Giardia_lamblia_ATCC_50803 | product=Ser/Thr protein phosphatase PP1-alpha 2 catalytic subunit | location=CH991779:410205-411182(-) | length=325	gb|GL50803_14568	37 kDa	0 % (0.18)	11.68	9.04	11.69	5.55	7.21	10.92
425	| organism=Giardia_lamblia_ATCC_50803 | product=Protein phosphatase PP2A regulatory subunit B | location=CH991779:1224216-1225634(-) | length=472	gb|GL50803_4079	53 kDa	0 % (0.14)	7.79	12.43	12.75	9.52	2.06	6.55
426	| organism=Giardia_lamblia_ATCC_50803 | product=Hypothetical protein | location=CH991779:933598-934920(+) | length=440	gb|GL50803_4149	50 kDa	0 % (0.070)	13.63	11.3	13.81	9.52	2.06	8.73
427	| organism=Giardia_lamblia_ATCC_50803 | product=Hypothetical protein | location=CH991767:159165-159917(+) | length=250	gb|GL50803_10524	27 kDa	95 % (0.046)	2.92	0	0	16.66	20.61	5.46
428	| organism=Giardia_lamblia_ATCC_50803 | product=4-alpha-glucanotransferase | location=CH991782:479944-483591(-) | length=1215	gb|GL50803_8978	138 kDa	0 % (0.35)	7.79	9.04	11.69	11.11	0	6.55
429	| organism=Giardia_lamblia_ATCC_50803 | product=Dynein regulatory complex | location=CH991771:269198-270604(-) | length=468	gb|GL50803_16540	54 kDa	0 % (0.31)	9.73	13.56	12.75	11.11	11.34	0
430	| organism=Giardia_lamblia_ATCC_50803 | product=Kinesin-13 | location=CH991782:587732-589876(-) | length=714	gb|GL50803_16945	80 kDa	0 % (0.94)	11.68	12.43	5.31	11.9	8.24	9.83
431	| organism=Giardia_lamblia_ATCC_50803 | product=VSP with INR | location=CH991771:238398-240617(-) | length=739	gb|GL50803_101074	77 kDa	0 % (0.90)	10.71	11.3	6.37	12.7	11.34	5.46
432	| organism=Giardia_lamblia_ATCC_50803 | product=Neurogenic locus Notch protein precursor | location=CH991767:1580997-1582775(+) | length=592	gb|GL50803_16322	63 kDa	0 % (0.89)	11.68	10.17	3.19	12.7	4.12	6.55
433	| organism=Giardia_lamblia_ATCC_50803 | product=Hypothetical protein | location=CH991768:204443-205582(-) | length=379	gb|GL50803_9121	44 kDa	0 % (0.78)	8.76	5.65	6.37	7.94	7.21	6.55
434	| organism=Giardia_lamblia_ATCC_50803 | product=Endonuclease III | location=CH991767:1017751-1018722(+) | length=323	gb|GL50803_3595	36 kDa	0 % (0.52)	6.81	9.04	6.37	5.55	9.27	3.28
435	| organism=Giardia_lamblia_ATCC_50803 | product=Histone H3 | location=CH991814:293718-294158(-) | length=146	gb|GL50803_135231 (+1)	16 kDa	0 % (0.55)	3.89	9.04	7.44	9.52	9.27	5.46
436	| organism=Giardia_lamblia_ATCC_50803 | product=Alpha-7.1 giardin | location=CH991776:414382-415548(-) | length=388	gb|GL50803_103373	43 kDa	0 % (0.60)	67.17	61.01	58.43	63.48	46.37	65.51
437	| organism=Giardia_lamblia_ATCC_50803 | product=20S proteasome alpha subunit 4 | location=CH991761:51136-51780(+) | length=214	gb|GL50803_15099	23 kDa	0 % (0.72)	7.79	13.56	7.44	10.32	7.21	8.73
438	| organism=Giardia_lamblia_ATCC_50803 | product=Eukaryotic translation initiation factor 5A | location=CH991761:283112-283561(-) | length=149	gb|GL50803_14614	17 kDa	0 % (0.90)	7.79	11.3	8.5	11.11	8.24	7.64
439	| organism=Giardia_lamblia_ATCC_50803 | product=Hypothetical protein | location=CH991767:1144475-1145860(+) | length=461	gb|GL50803_32999	51 kDa	0 % (0.60)	5.84	7.91	6.37	4.76	9.27	8.73
440	| organism=Giardia_lamblia_ATCC_50803 | product=Hypothetical protein | location=CH991768:1050477-1051253(-) | length=258	gb|GL50803_8770	29 kDa	0 % (0.79)	12.65	4.52	6.37	10.32	4.12	6.55
441	| organism=Giardia_lamblia_ATCC_50803 | product=Hypothetical protein | location=CH991767:408096-408551(-) | length=151	gb|GL50803_6171	17 kDa	0 % (0.79)	10.71	10.17	6.37	7.94	10.31	7.64
442	| organism=Giardia_lamblia_ATCC_50803 | product=Hypothetical protein | location=CH991761:243767-244651(+) | length=294	gb|GL50803_15251	32 kDa	0 % (0.94)	6.81	5.65	12.75	3.17	10.31	10.92
443	| organism=Giardia_lamblia_ATCC_50803 | product=Hypothetical protein | location=CH991764:115107-116054(-) | length=315	gb|GL50803_11129	34 kDa	0 % (0.17)	9.73	7.91	8.5	6.35	5.15	8.73
444	| organism=Giardia_lamblia_ATCC_50803 | product=WD-40 repeat protein | location=CH991762:253353-255716(-) | length=787	gb|GL50803_15218	84 kDa	95 % (0.033)	2.92	9.04	3.19	12.7	11.34	10.92
445	| organism=Giardia_lamblia_ATCC_50803 | product=Hypothetical protein | location=CH991761:280144-283095(+) | length=983	gb|GL50803_16312	111 kDa	0 % (0.48)	5.84	7.91	8.5	10.32	5.15	12.01
446	| organism=Giardia_lamblia_ATCC_50803 | product=Kinase, CAMK CAMKL | location=CH991771:119917-121215(+) | length=432	gb|GL50803_16034	49 kDa	0 % (0.17)	9.73	9.04	10.62	7.14	0	8.73
447	| organism=Giardia_lamblia_ATCC_50803 | product=DRE4 protein | location=CH991779:1264942-1268439(-) | length=1165	gb|GL50803_17430	130 kDa	0 % (0.12)	8.76	11.3	11.69	8.73	0	6.55
448	| organism=Giardia_lamblia_ATCC_50803 | product=Glycyl-tRNA synthetase | location=CH991782:152909-154774(+) | length=621	gb|GL50803_9011	70 kDa	0 % (0.22)	6.81	6.78	9.56	8.73	10.31	8.73
449	| organism=Giardia_lamblia_ATCC_50803 | product=Ribosomal protein S15A | location=CH991793:25189-25581(+) | length=130	gb|GL50803_15228	15 kDa	0 % (0.16)	7.79	5.65	8.5	7.94	9.27	10.92
450	| organism=Giardia_lamblia_ATCC_50803 | product=Adenylate kinase | location=CH991771:20681-21538(+) | length=285	gb|GL50803_28234	32 kDa	0 % (0.69)	6.81	7.91	8.5	7.14	6.18	8.73
451	| organism=Giardia_lamblia_ATCC_50803 | product=L-serine dehydratase | location=CH991763:1283952-1285529(+) | length=525	gb|GL50803_24662	57 kDa	0 % (0.36)	10.71	4.52	13.81	10.32	6.18	0
452	| organism=Giardia_lamblia_ATCC_50803 | product=EH domain binding protein epsin 2 | location=CH991767:1536754-1537971(+) | length=405	gb|GL50803_3256	45 kDa	0 % (0.46)	8.76	5.65	9.56	10.32	8.24	8.73
453	| organism=Giardia_lamblia_ATCC_50803 | product=Hypothetical protein | location=CH991779:1062831-1064075(+) | length=414	gb|GL50803_16659	46 kDa	0 % (0.88)	10.71	4.52	7.44	7.94	4.12	12.01
454	| organism=Giardia_lamblia_ATCC_50803 | product=26S proteasome regulatory subunit, putative | location=CH991762:273353-277399(-) | length=1348	gb|GL50803_91643	148 kDa	0 % (0.18)	5.84	9.04	17	4.76	6.18	4.37
455	| organism=Giardia_lamblia_ATCC_50803 | product=Protein 21.1 | location=CH991762:370986-372098(+) | length=370	gb|GL50803_7414	41 kDa	95 % (0.035)	9.73	10.17	11.69	6.35	5.15	8.73
456	| organism=Giardia_lamblia_ATCC_50803 | product=Actin related protein | location=CH991768:46180-49086(-) | length=968	gb|GL50803_8726	106 kDa	0 % (0.17)	2.92	0	3.19	10.32	24.73	3.28
457	| organism=Giardia_lamblia_ATCC_50803 | product=Hypothetical protein | location=CH991769:331559-332452(-) | length=297	gb|GL50803_8377	32 kDa	0 % (0.077)	15.58	9.04	9.56	7.94	4.12	0
458	| organism=Giardia_lamblia_ATCC_50803 | product=Protein 21.1 | location=CH991768:1243377-1245881(+) | length=834	gb|GL50803_8174	94 kDa	0 % (0.080)	6.81	5.65	0	8.73	9.27	15.29
459	| organism=Giardia_lamblia_ATCC_50803 | product=Hypothetical protein | location=CH991779:95622-96464(+) | length=280	gb|GL50803_96264	32 kDa	0 % (0.81)	9.73	6.78	8.5	9.52	4.12	9.83
460	| organism=Giardia_lamblia_ATCC_50803 | product=Alpha-12 giardin | location=CH991767:26624-27595(-) | length=323	gb|GL50803_10073	36 kDa	95 % (0.032)	2.92	6.78	6.37	8.73	11.34	13.1
461	| organism=Giardia_lamblia_ATCC_50803 | product=Alpha-snap | location=CH991762:292250-293134(-) | length=294	gb|GL50803_10856	33 kDa	0 % (0.35)	10.71	6.78	8.5	10.32	5.15	2.18
462	| organism=Giardia_lamblia_ATCC_50803 | product=Kinase, NEK-like | location=CH991814:504064-505665(-) | length=533	gb|GL50803_15035	59 kDa	0 % (0.35)	10.71	6.78	12.75	12.7	0	4.37
463	| organism=Giardia_lamblia_ATCC_50803 | product=Caltractin | location=CH991768:1276240-1276770(+) | length=176	gb|GL50803_104685	20 kDa	0 % (0.85)	3.89	6.78	10.62	5.55	13.4	4.37
464	| organism=Giardia_lamblia_ATCC_50803 | product=Thymus-specific serine protease precursor | location=CH991762:312061-313629(+) | length=522	gb|GL50803_10843	58 kDa	0 % (0.53)	3.89	9.04	14.87	3.97	3.09	12.01
465	Keratin, type I microfibrillar 48 kDa, component 8C-1 OS=Ovis aries PE=1 SV=2	sp|P02534|K1M1_SHEEP (+1)	47 kDa	0 % (0.25)	9.73	15.82	8.5	11.11	37.1	18.56
466	| organism=Giardia_lamblia_ATCC_50803 | product=NADPH oxidoreductase, putative | location=CH991761:70334-70828(-) | length=164	gb|GL50803_17150	19 kDa	0 % (0.54)	6.81	9.04	8.5	7.94	5.15	8.73
467	| organism=Giardia_lamblia_ATCC_50803 | product=Ribosomal protein L35 | location=CH991767:357833-358291(+) | length=152	gb|GL50803_6133	17 kDa	0 % (0.85)	8.76	5.65	4.25	7.94	6.18	5.46
468	| organism=Giardia_lamblia_ATCC_50803 | product=ABC transporter family protein | location=CH991768:1271278-1274535(+) | length=1085	gb|GL50803_16575	120 kDa	0 % (0.14)	6.81	6.78	8.5	3.97	7.21	4.37
469	| organism=Giardia_lamblia_ATCC_50803 | product=Dynein heavy chain | location=CH991767:176500-178809(-) | length=769	gb|GL50803_10538	88 kDa	0 % (0.16)	6.81	6.78	12.75	5.55	6.18	3.28
470	| organism=Giardia_lamblia_ATCC_50803 | product=Deoxyhypusine synthase, putative | location=CH991779:366491-367660(-) | length=389	gb|GL50803_15535	44 kDa	0 % (0.11)	9.73	7.91	9.56	4.76	4.12	8.73
471	| organism=Giardia_lamblia_ATCC_50803 | product=Protein 21.1 | location=CH991762:62021-62938(+) | length=305	gb|GL50803_8235	34 kDa	0 % (0.29)	2.92	5.65	4.25	11.11	3.09	7.64
472	| organism=Giardia_lamblia_ATCC_50803 | product=Ribosomal protein S15 | location=CH991768:533417-533854(+) | length=145	gb|GL50803_15260	17 kDa	0 % (0.60)	2.92	9.04	5.31	5.55	5.15	3.28
473	| organism=Giardia_lamblia_ATCC_50803 | product=hypothetical protein | location=CH991780:40321-48492(-) | length=2723	gb|GL50803_16390	301 kDa	0 % (0.064)	12.65	6.78	15.94	6.35	4.12	0
474	| organism=Giardia_lamblia_ATCC_50803 | product=Dynein heavy chain | location=CH991814:120554-137287(+) | length=5577	gb|GL50803_94440	630 kDa	0 % (0.20)	10.71	0	10.62	2.38	2.06	0
475	| organism=Giardia_lamblia_ATCC_50803 | product=Hypothetical protein | location=CH991768:533894-535330(-) | length=478	gb|GL50803_24425	52 kDa	0 % (0.11)	12.65	9.04	11.69	10.32	0	3.28
476	| organism=Giardia_lamblia_ATCC_50803 | product=Hypothetical protein | location=CH991763:1279144-1279767(-) | length=207	gb|GL50803_13603	23 kDa	0 % (0.14)	6.81	10.17	8.5	7.14	6.18	6.55
477	| organism=Giardia_lamblia_ATCC_50803 | product=Hypothetical protein | location=CH991767:1517580-1518116(+) | length=178	gb|GL50803_17195	19 kDa	0 % (0.081)	7.79	7.91	9.56	5.55	6.18	7.64
478	| organism=Giardia_lamblia_ATCC_50803 | product=Methionyl-tRNA synthetase | location=CH991785:38456-40204(+) | length=582	gb|GL50803_22204	65 kDa	0 % (0.54)	6.81	7.91	7.44	7.14	8.24	4.37
479	| organism=Giardia_lamblia_ATCC_50803 | product=Hypothetical protein | location=CH991769:245043-245894(-) | length=283	gb|GL50803_4259	30 kDa	0 % (0.23)	4.87	9.04	5.31	6.35	10.31	10.92
480	| organism=Giardia_lamblia_ATCC_50803 | product=26S protease regulatory subunit 8 | location=CH991776:249165-250370(+) | length=401	gb|GL50803_17106	45 kDa	0 % (0.49)	9.73	4.52	4.25	7.94	8.24	6.55
481	| organism=Giardia_lamblia_ATCC_50803 | product=Kinase, NEK | location=CH991779:881615-882718(+) | length=367	gb|GL50803_11311	42 kDa	0 % (0.39)	20.44	20.34	27.62	15.87	21.64	21.84
482	| organism=Giardia_lamblia_ATCC_50803 | product=Methionyl-tRNA synthetase | location=CH991814:104281-104988(+) | length=235	gb|GL50803_4606	25 kDa	0 % (0.23)	8.76	7.91	8.5	8.73	4.12	6.55
483	| organism=Giardia_lamblia_ATCC_50803 | product=Alpha-5 giardin | location=CH991771:205705-206613(-) | length=302	gb|GL50803_7797 (+1)	34 kDa	0 % (0.11)	4.87	4.52	9.56	11.9	8.24	10.92
484	| organism=Giardia_lamblia_ATCC_50803 | product=Alpha-7.3 giardin | location=CH991767:40677-41564(+) | length=295	gb|GL50803_114787	33 kDa	0 % (0.67)	74.96	62.14	69.06	66.66	56.68	74.25
485	| organism=Giardia_lamblia_ATCC_50803 | product=Ribosomal protein S26 | location=CH991793:133206-133535(+) | length=109	gb|GL50803_17364	13 kDa	0 % (0.37)	3.89	6.78	0	7.94	5.15	4.37
486	| organism=Giardia_lamblia_ATCC_50803 | product=Hypothetical protein | location=CH991769:308913-311000(+) | length=695	gb|GL50803_13651	78 kDa	95 % (0.013)	0	0	0	14.28	20.61	8.73
487	| organism=Giardia_lamblia_ATCC_50803 | product=Histone H2B | location=CH991767:1397122-1397514(-) | length=130	gb|GL50803_121045 (+1)	15 kDa	0 % (0.72)	8.76	7.91	6.37	11.11	7.21	6.55
488	| organism=Giardia_lamblia_ATCC_50803 | product=Ribosomal protein S24 | location=CH991779:606687-607085(+) | length=132	gb|GL50803_10367	15 kDa	0 % (0.85)	5.84	7.91	7.44	8.73	5.15	6.55
489	| organism=Giardia_lamblia_ATCC_50803 | product=Eukaryotic translation initiation factor 5 | location=CH991779:371216-372229(-) | length=337	gb|GL50803_15538	38 kDa	95 % (0.0018)	10.71	11.3	10.62	5.55	4.12	6.55
490	| organism=Giardia_lamblia_ATCC_50803 | product=VSP with INR | location=CH991767:444147-445331(+) | length=394	gb|GL50803_137613	41 kDa	95 % (0.047)	6.81	5.65	5.31	11.11	7.21	10.92
491	| organism=Giardia_lamblia_ATCC_50803 | product=Spindle pole protein, putative | location=CH991767:1753997-1755391(+) | length=464	gb|GL50803_13372	55 kDa	0 % (0.99)	17.52	15.82	11.69	14.28	17.52	13.1
492	| organism=Giardia_lamblia_ATCC_50803 | product=Hypothetical protein | location=CH991769:804670-806586(+) | length=638	gb|GL50803_8854	70 kDa	95 % (0.0080)	2.92	3.39	5.31	9.52	10.31	7.64
493	| organism=Giardia_lamblia_ATCC_50803 | product=Kinase, AGC AKT | location=CH991814:310909-312669(+) | length=586	gb|GL50803_11364	66 kDa	0 % (0.94)	8.76	6.78	6.37	11.11	9.27	2.18
494	| organism=Giardia_lamblia_ATCC_50803 | product=ABC transporter family protein | location=CH991769:771468-774341(-) | length=957	gb|GL50803_87446	105 kDa	0 % (0.81)	8.76	5.65	8.5	7.94	9.27	4.37
495	| organism=Giardia_lamblia_ATCC_50803 | product=Hypothetical protein | location=CH991763:1032077-1032568(-) | length=163	gb|GL50803_23004	18 kDa	0 % (0.55)	6.81	5.65	6.37	6.35	6.18	5.46
496	| organism=Giardia_lamblia_ATCC_50803 | product=Calmodulin | location=CH991761:186510-186971(+) | length=153	gb|GL50803_5333	17 kDa	95 % (0.046)	6.81	4.52	4.25	8.73	7.21	7.64
497	| organism=Giardia_lamblia_ATCC_50803 | product=Ribosomal protein L23 | location=CH991776:28660-29088(-) | length=142	gb|GL50803_10091	15 kDa	0 % (0.95)	7.79	5.65	5.31	9.52	4.12	5.46
498	| organism=Giardia_lamblia_ATCC_50803 | product=Hypothetical protein | location=CH991779:712576-715653(+) | length=1025	gb|GL50803_10778	112 kDa	0 % (0.29)	5.84	7.91	3.19	8.73	6.18	7.64
499	| organism=Giardia_lamblia_ATCC_50803 | product=ABC transporter family protein | location=CH991763:1060754-1063579(+) | length=941	gb|GL50803_92223	106 kDa	0 % (0.70)	8.76	10.17	6.37	6.35	10.31	6.55
500	| organism=Giardia_lamblia_ATCC_50803 | product=Hypothetical protein | location=CH991761:170038-170796(-) | length=252	gb|GL50803_113284 (+2)	28 kDa	0 % (0.23)	9.73	6.78	9.56	8.73	6.18	4.37
501	| organism=Giardia_lamblia_ATCC_50803 | product=Grp94/Hsp90 | location=CH991769:508052-510685(-) | length=877	gb|GL50803_15247	100 kDa	0 % (0.11)	2.92	6.78	3.19	11.11	5.15	12.01
502	| organism=Giardia_lamblia_ATCC_50803 | product=Serine peptidase, putative | location=CH991763:366332-367741(+) | length=469	gb|GL50803_15871	53 kDa	0 % (0.15)	11.68	5.65	8.5	1.59	3.09	7.64
503	| organism=Giardia_lamblia_ATCC_50803 | product=Seven transmembrane protein 1 | location=CH991761:294478-295434(-) | length=318	gb|GL50803_8044	35 kDa	0 % (0.19)	7.79	7.91	8.5	5.55	8.24	6.55
504	| organism=Giardia_lamblia_ATCC_50803 | product=4-methyl-5-thiazole monophosphate biosynthesis enzyme | location=CH991763:646493-647053(+) | length=186	gb|GL50803_9088	20 kDa	0 % (0.22)	5.84	6.78	7.44	7.14	7.21	8.73
505	| organism=Giardia_lamblia_ATCC_50803 | product=Pelo protein | location=CH991769:318146-319321(+) | length=391	gb|GL50803_5892	44 kDa	0 % (0.41)	9.73	5.65	4.25	6.35	8.24	10.92
506	| organism=Giardia_lamblia_ATCC_50803 | product=Hypothetical protein | location=CH991763:134356-135819(-) | length=487	gb|GL50803_96818	54 kDa	0 % (0.44)	8.76	4.52	5.31	3.97	4.12	6.55
507	| organism=Giardia_lamblia_ATCC_50803 | product=Metallo-beta-lactamase superfamily protein | location=CH991768:635925-636866(+) | length=313	gb|GL50803_14392	35 kDa	0 % (0.13)	11.68	9.04	7.44	1.59	4.12	8.73
508	| organism=Giardia_lamblia_ATCC_50803 | product=Hypothetical protein | location=CH991779:435888-440132(-) | length=1414	gb|GL50803_8745	157 kDa	95 % (0.0066)	8.76	10.17	13.81	3.17	2.06	0
509	| organism=Giardia_lamblia_ATCC_50803 | product=Alpha-19 giardin | location=CH991767:1831549-1832865(-) | length=438	gb|GL50803_4026	48 kDa	95 % (0.0092)	11.68	9.04	13.81	4.76	0	0
510	| organism=Giardia_lamblia_ATCC_50803 | product=Hypothetical protein | location=CH991782:800122-800784(+) | length=220	gb|GL50803_10013	24 kDa	0 % (0.71)	3.89	7.91	8.5	5.55	9.27	7.64
511	| organism=Giardia_lamblia_ATCC_50803 | product=FixW protein, putative | location=CH991767:701832-702233(+) | length=133	gb|GL50803_6289	15 kDa	0 % (0.19)	5.84	5.65	6.37	7.14	6.18	9.83
512	| organism=Giardia_lamblia_ATCC_50803 | product=20S proteasome alpha subunit 5 | location=CH991763:819195-819932(+) | length=245	gb|GL50803_2980	27 kDa	95 % (0.0020)	7.79	7.91	7.44	5.55	5.15	4.37
513	| organism=Giardia_lamblia_ATCC_50803 | product=Adenine phosphoribosyltransferase | location=CH991762:357775-358317(-) | length=180	gb|GL50803_112885	19 kDa	95 % (0.029)	9.73	9.04	7.44	4.76	6.18	6.55
514	| organism=Giardia_lamblia_ATCC_50803 | product=Hypothetical protein | location=CH991768:530313-531554(+) | length=413	gb|GL50803_16996	46 kDa	0 % (0.79)	7.79	6.78	7.44	7.14	9.27	4.37
515	| organism=Giardia_lamblia_ATCC_50803 | product=ATP-binding cassette protein 5 | location=CH991762:52881-56078(+) | length=1065	gb|GL50803_8227	119 kDa	0 % (0.43)	8.76	4.52	7.44	3.97	7.21	5.46
516	Angiogenin-2 OS=Bos taurus GN=ANG2 PE=1 SV=1	sp|P80929|ANG2_BOVIN	15 kDa	0 % (0.22)	3.89	9.04	5.31	9.52	8.24	7.64
517	| organism=Giardia_lamblia_ATCC_50803 | product=Hypothetical protein | location=CH991779:58353-59255(-) | length=300	gb|GL50803_14213	33 kDa	0 % (0.31)	9.73	5.65	7.44	1.59	7.21	6.55
518	| organism=Giardia_lamblia_ATCC_50803 | product=hypothetical protein | location=CH991779:1375433-1376875(+) | length=480	gb|GL50803_15454	53 kDa	95 % (0.043)	9.73	11.3	8.5	7.14	2.06	5.46
519	| organism=Giardia_lamblia_ATCC_50803 | product=CDC72 | location=CH991782:925956-927185(+) | length=409	gb|GL50803_5772	47 kDa	0 % (0.072)	7.79	7.91	5.31	5.55	0	2.18
520	| organism=Giardia_lamblia_ATCC_50803 | product=Ribosomal protein L14 | location=CH991779:203244-203639(-) | length=131	gb|GL50803_14091	15 kDa	0 % (0.31)	5.84	6.78	0	6.35	7.21	6.55
521	| organism=Giardia_lamblia_ATCC_50803 | product=Sec31 | location=CH991793:202666-205740(+) | length=1024	gb|GL50803_2562	110 kDa	0 % (0.65)	6.81	10.17	0	10.32	4.12	7.64
522	| organism=Giardia_lamblia_ATCC_50803 | product=Hypothetical protein | location=CH991782:636179-638803(+) | length=874	gb|GL50803_16935	94 kDa	0 % (0.16)	7.79	2.26	0	7.14	6.18	10.92
523	| organism=Giardia_lamblia_ATCC_50803 | product=DEAD box RNA helicase Vasa | location=CH991776:22645-23994(+) | length=449	gb|GL50803_34684	50 kDa	0 % (0.051)	3.89	5.65	6.37	9.52	7.21	7.64
524	| organism=Giardia_lamblia_ATCC_50803 | product=Vacuolar proton-ATPase subunit, putative | location=CH991763:924803-927604(-) | length=933	gb|GL50803_18470	104 kDa	0 % (0.53)	5.84	6.78	5.31	3.97	6.18	14.19
525	| organism=Giardia_lamblia_ATCC_50803 | product=Hypothetical protein | location=CH991767:287559-288074(-) | length=171	gb|GL50803_16044	20 kDa	0 % (0.63)	3.89	6.78	5.31	10.32	2.06	7.64
526	| organism=Giardia_lamblia_ATCC_50803 | product=Ribosomal protein L34 | location=CH991779:892738-893100(-) | length=120	gb|GL50803_36069	13 kDa	0 % (0.062)	1.95	5.65	0	6.35	8.24	6.55
527	| organism=Giardia_lamblia_ATCC_50803 | product=Kinase, PLK | location=CH991767:1035627-1037663(+) | length=678	gb|GL50803_104150	77 kDa	0 % (0.71)	5.84	0	2.12	5.55	0	5.46
528	| organism=Giardia_lamblia_ATCC_50803 | product=Phosphatidylinositol-4-phosphate 5-kinase, putative | location=CH991779:1127643-1128491(-) | length=282	gb|GL50803_2622	32 kDa	0 % (0.15)	6.81	5.65	10.62	3.97	5.15	5.46
529	| organism=Giardia_lamblia_ATCC_50803 | product=20S proteasome alpha subunit 3 | location=CH991779:628395-629129(+) | length=244	gb|GL50803_14497	27 kDa	0 % (0.20)	9.73	7.91	6.37	7.14	5.15	6.55
530	| organism=Giardia_lamblia_ATCC_50803 | product=Hypothetical protein | location=CH991762:178388-179719(-) | length=443	gb|GL50803_32399	49 kDa	95 % (0.029)	9.73	6.78	11.69	3.97	5.15	4.37
531	| organism=Giardia_lamblia_ATCC_50803 | product=Hypothetical protein | location=CH991768:260216-260851(+) | length=211	gb|GL50803_135885 (+1)	24 kDa	0 % (0.095)	7.79	6.78	5.31	4.76	3.09	5.46
532	| organism=Giardia_lamblia_ATCC_50803 | product=CAMP-dependent protein kinase regulatory chain | location=CH991768:200398-201780(-) | length=460	gb|GL50803_9117	51 kDa	0 % (0.24)	5.84	2.26	11.69	3.97	2.06	2.18
533	| organism=Giardia_lamblia_ATCC_50803 | product=Eukaryotic peptide chain release factor subunit 1 | location=CH991782:650495-651868(+) | length=457	gb|GL50803_17190	51 kDa	0 % (0.26)	9.73	9.04	8.5	11.11	0	3.28
534	| organism=Giardia_lamblia_ATCC_50803 | product=LEK1 | location=CH991776:183268-185418(-) | length=716	gb|GL50803_86761	79 kDa	95 % (0.0039)	2.92	3.39	0	9.52	8.24	8.73
535	| organism=Giardia_lamblia_ATCC_50803 | product=Proteasome subunit beta type 1 | location=CH991768:874964-875728(+) | length=254	gb|GL50803_13127	28 kDa	0 % (0.060)	6.81	7.91	8.5	4.76	6.18	6.55
536	| organism=Giardia_lamblia_ATCC_50803 | product=Hypothetical protein | location=CH991782:894560-894973(-) | length=137	gb|GL50803_6752	15 kDa	0 % (0.12)	6.81	7.91	5.31	4.76	5.15	5.46
537	| organism=Giardia_lamblia_ATCC_50803 | product=Hypothetical protein | location=CH991771:71861-72481(+) | length=206	gb|GL50803_7323	23 kDa	95 % (0.0083)	6.81	6.78	7.44	5.55	5.15	4.37
538	| organism=Giardia_lamblia_ATCC_50803 | product=Hypothetical protein | location=CH991762:314012-314614(+) | length=200	gb|GL50803_29327	23 kDa	0 % (0.31)	8.76	5.65	5.31	5.55	6.18	2.18
539	| organism=Giardia_lamblia_ATCC_50803 | product=Protein 21.1 | location=CH991779:176237-177694(-) | length=485	gb|GL50803_16227	55 kDa	0 % (0.46)	5.84	6.78	10.62	5.55	0	9.83
540	| organism=Giardia_lamblia_ATCC_50803 | product=Hypothetical protein | location=CH991769:332501-334072(-) | length=523	gb|GL50803_16929	59 kDa	0 % (0.19)	6.81	9.04	9.56	8.73	4.12	0
541	| organism=Giardia_lamblia_ATCC_50803 | product=Kinase, NEK | location=CH991817:24203-25252(-) | length=349	gb|GL50803_6680	39 kDa	95 % (0.044)	9.73	6.78	8.5	3.97	6.18	5.46
542	| organism=Giardia_lamblia_ATCC_50803 | product=Transglutaminase/protease, putative | location=CH991767:707776-709149(+) | length=457	gb|GL50803_16817	52 kDa	0 % (0.43)	6.81	6.78	7.44	4.76	3.09	8.73
543	| organism=Giardia_lamblia_ATCC_50803 | product=26S protease regulatory subunit 7 | location=CH991814:114237-115442(-) | length=401	gb|GL50803_21331	44 kDa	0 % (0.50)	9.73	3.39	5.31	4.76	2.06	6.55
544	| organism=Giardia_lamblia_ATCC_50803 | product=Ubiquitin carboxyl-terminal hydrolase 14 | location=CH991782:110820-112199(+) | length=459	gb|GL50803_8189	50 kDa	95 % (0.031)	6.81	9.04	11.69	4.76	0	3.28
545	| organism=Giardia_lamblia_ATCC_50803 | product=Proteasome subunit beta type 2 | location=CH991779:670219-670848(-) | length=209	gb|GL50803_3209	24 kDa	0 % (0.080)	6.81	6.78	7.44	3.97	3.09	6.55
546	| organism=Giardia_lamblia_ATCC_50803 | product=Hypothetical protein | location=CH991763:997546-998220(-) | length=224	gb|GL50803_12999	24 kDa	0 % (0.98)	4.87	4.52	7.44	6.35	6.18	4.37
547	| organism=Giardia_lamblia_ATCC_50803 | product=Ribosomal protein S20 | location=CH991779:204090-204470(-) | length=126	gb|GL50803_6022	14 kDa	0 % (0.67)	2.92	9.04	6.37	8.73	4.12	8.73
548	| organism=Giardia_lamblia_ATCC_50803 | product=Histone H2A | location=CH991767:575339-575713(-) | length=124	gb|GL50803_14256 (+1)	14 kDa	0 % (0.36)	4.87	6.78	5.31	6.35	8.24	5.46
549	| organism=Giardia_lamblia_ATCC_50803 | product=Proteasome subunit beta type 7 precursor | location=CH991782:417056-417877(-) | length=273	gb|GL50803_27059	29 kDa	95 % (0.036)	8.76	5.65	7.44	4.76	4.12	4.37
550	| organism=Giardia_lamblia_ATCC_50803 | product=Ribosomal protein S12 | location=CH991768:56948-57325(+) | length=125	gb|GL50803_33862	14 kDa	0 % (0.80)	8.76	5.65	4.25	7.14	2.06	7.64
551	| organism=Giardia_lamblia_ATCC_50803 | product=Dynein light chain | location=CH991769:448618-448887(+) | length=89	gb|GL50803_9848	10 kDa	0 % (0.38)	7.79	6.78	2.12	3.97	3.09	4.37
552	| organism=Giardia_lamblia_ATCC_50803 | product=Purine nucleoside phosphorylase lateral transfer candidate | location=CH991767:274543-276960(+) | length=805	gb|GL50803_91348	88 kDa	0 % (0.50)	5.84	5.65	2.12	10.32	4.12	4.37
553	| organism=Giardia_lamblia_ATCC_50803 | product=Hypothetical protein | location=CH991767:953904-955445(-) | length=513	gb|GL50803_10881	56 kDa	95 % (0.026)	6.81	10.17	12.75	4.76	2.06	0
554	| organism=Giardia_lamblia_ATCC_50803 | product=Hypothetical protein | location=CH991779:508285-510882(+) | length=865	gb|GL50803_14963	97 kDa	0 % (0.057)	1.95	6.78	0	8.73	7.21	10.92
555	| organism=Giardia_lamblia_ATCC_50803 | product=Kinase, NEK | location=CH991779:1365750-1367504(-) | length=584	gb|GL50803_9421	64 kDa	95 % (0.013)	1.95	4.52	4.25	7.14	9.27	7.64
556	| organism=Giardia_lamblia_ATCC_50803 | product=Dipeptidyl-peptidase III | location=CH991782:1153078-1155183(+) | length=701	gb|GL50803_33689	79 kDa	0 % (0.66)	31.15	32.77	24.44	29.36	21.64	31.66
557	| organism=Giardia_lamblia_ATCC_50803 | product=Centromere/microtubule binding protein CBF5 | location=CH991761:277717-278982(-) | length=421	gb|GL50803_16311	47 kDa	0 % (0.76)	9.73	2.26	6.37	4.76	2.06	8.73
558	| organism=Giardia_lamblia_ATCC_50803 | product=Hypothetical protein | location=CH991768:1087945-1090932(+) | length=995	gb|GL50803_14704	110 kDa	0 % (0.49)	4.87	7.91	0	7.94	4.12	6.55
559	| organism=Giardia_lamblia_ATCC_50803 | product=26S protease regulatory subunit 7 | location=CH991767:1330991-1332523(+) | length=510	gb|GL50803_86683	56 kDa	0 % (0.34)	6.81	6.78	9.56	9.52	4.12	0
560	| organism=Giardia_lamblia_ATCC_50803 | product=Hypothetical protein | location=CH991769:198544-199101(-) | length=185	gb|GL50803_8329	21 kDa	95 % (0.019)	5.84	5.65	6.37	4.76	5.15	4.37
561	| organism=Giardia_lamblia_ATCC_50803 | product=Hypothetical protein | location=CH991767:795041-797563(+) | length=840	gb|GL50803_16720	96 kDa	0 % (0.69)	5.84	6.78	4.25	7.94	4.12	6.55
562	| organism=Giardia_lamblia_ATCC_50803 | product=Proteasome subunit beta type 9 precursor | location=CH991763:935684-936349(-) | length=221	gb|GL50803_9824	24 kDa	0 % (0.17)	8.76	5.65	6.37	4.76	6.18	4.37
563	| organism=Giardia_lamblia_ATCC_50803 | product=RNA binding protein, putative | location=CH991768:168683-169504(-) | length=273	gb|GL50803_11186	32 kDa	95 % (0.0052)	8.76	6.78	7.44	3.97	3.09	4.37
564	| organism=Giardia_lamblia_ATCC_50803 | product=Hypothetical protein | location=CH991768:205636-206205(+) | length=189	gb|GL50803_14874	21 kDa	95 % (0.020)	6.81	5.65	8.5	3.17	3.09	4.37
565	| organism=Giardia_lamblia_ATCC_50803 | product=Hypothetical protein | location=CH991762:218786-219718(+) | length=310	gb|GL50803_13467	35 kDa	0 % (0.92)	1.95	6.78	5.31	3.97	4.12	5.46
566	| organism=Giardia_lamblia_ATCC_50803 | product=Hypothetical protein | location=CH991769:254526-255539(+) | length=337	gb|GL50803_5927	38 kDa	0 % (0.82)	5.84	5.65	5.31	1.59	9.27	7.64
567	| organism=Giardia_lamblia_ATCC_50803 | product=Molybdopterin biosynthesis MoeB protein | location=CH991768:703533-704327(+) | length=264	gb|GL50803_11436	29 kDa	0 % (0.19)	8.76	3.39	7.44	4.76	0	4.37
568	| organism=Giardia_lamblia_ATCC_50803 | product=Protein 21.1 | location=CH991769:359030-363544(-) | length=1504	gb|GL50803_113622	164 kDa	95 % (0.049)	0	0	0	11.11	15.46	3.28
569	| organism=Giardia_lamblia_ATCC_50803 | product=Cysteinyl-tRNA synthetase | location=CH991779:869238-871175(-) | length=645	gb|GL50803_5867	73 kDa	0 % (0.065)	3.89	3.39	6.37	6.35	7.21	7.64
570	| organism=Giardia_lamblia_ATCC_50803 | product=Ribose-phosphate pyrophosphokinase | location=CH991762:272170-273282(-) | length=370	gb|GL50803_21750	41 kDa	95 % (0.0075)	7.79	7.91	7.44	5.55	4.12	3.28
571	| organism=Giardia_lamblia_ATCC_50803 | product=Eukaryotic translation initiation factor 2 beta subunit | location=CH991776:341167-342159(+) | length=330	gb|GL50803_91398	37 kDa	95 % (0.010)	6.81	7.91	9.56	4.76	3.09	3.28
572	| organism=Giardia_lamblia_ATCC_50803 | product=MYG1 protein | location=CH991762:290750-291835(+) | length=361	gb|GL50803_10858	41 kDa	0 % (0.32)	9.73	4.52	6.37	4.76	3.09	6.55
573	| organism=Giardia_lamblia_ATCC_50803 | product=FKBP-type peptidyl-prolyl cis-trans isomerase | location=CH991762:241661-241990(+) | length=109	gb|GL50803_10450	12 kDa	0 % (0.19)	5.84	5.65	3.19	5.55	9.27	6.55
574	Serum albumin OS=Homo sapiens GN=ALB PE=1 SV=2	sp|P02768|ALBU_HUMAN (+2)	69 kDa	0 % (0.30)	3.89	31.64	0	0	0	0
575	| organism=Giardia_lamblia_ATCC_50803 | product=Dynein light intermediate chain | location=CH991767:364652-365359(-) | length=235	gb|GL50803_13273	27 kDa	0 % (0.19)	8.76	6.78	4.25	3.97	5.15	4.37
576	| organism=Giardia_lamblia_ATCC_50803 | product=Ribosomal protein L11 | location=CH991767:1410365-1410886(+) | length=173	gb|GL50803_5593	20 kDa	0 % (0.11)	4.87	6.78	7.44	3.97	4.12	5.46
577	| organism=Giardia_lamblia_ATCC_50803 | product=L-serine dehydratase | location=CH991782:783112-784662(+) | length=516	gb|GL50803_15090	56 kDa	0 % (0.20)	4.87	4.52	6.37	5.55	2.06	2.18
578	Tubulin beta chain, nucleomorph OS=Guillardia theta GN=tubB PE=3 SV=2	sp|Q9SEV2|TBBN_GUITH	50 kDa	0 % (0.11)	32.12	25.99	30.81	20.63	0	22.93
579	| organism=Giardia_lamblia_ATCC_50803 | product=Ribosomal protein S28 | location=CH991779:196147-196341(+) | length=64	gb|GL50803_3570	7 kDa	95 % (0.0084)	2.92	2.26	2.12	4.76	7.21	6.55
580	| organism=Giardia_lamblia_ATCC_50803 | product=Ubiquitin-conjugating enzyme E2-17 kDa 3 | location=CH991761:255420-255956(+) | length=178	gb|GL50803_15252	20 kDa	0 % (0.90)	5.84	4.52	4.25	5.55	2.06	7.64
581	| organism=Giardia_lamblia_ATCC_50803 | product=ARF GAP | location=CH991761:181179-182375(+) | length=398	gb|GL50803_2834	42 kDa	0 % (0.085)	4.87	7.91	8.5	5.55	2.06	3.28
582	| organism=Giardia_lamblia_ATCC_50803 | product=Ribosomal protein S10B | location=CH991801:56356-56760(+) | length=134	gb|GL50803_10919	15 kDa	0 % (0.20)	0	6.78	3.19	6.35	6.18	6.55
583	| organism=Giardia_lamblia_ATCC_50803 | product=Rac/Rho-like protein | location=CH991767:1033477-1034133(-) | length=218	gb|GL50803_8496	24 kDa	0 % (0.93)	3.89	2.26	5.31	5.55	4.12	2.18
584	| organism=Giardia_lamblia_ATCC_50803 | product=Kinase, NEK | location=CH991782:194738-195628(+) | length=296	gb|GL50803_4912	33 kDa	0 % (0.36)	2.92	0	7.44	8.73	5.15	4.37
585	| organism=Giardia_lamblia_ATCC_50803 | product=Protein 21.1 | location=CH991768:324591-326741(-) | length=716	gb|GL50803_11164	79 kDa	0 % (0.067)	0	0	0	12.7	15.46	2.18
586	| organism=Giardia_lamblia_ATCC_50803 | product=Hypothetical protein | location=CH991767:140904-141359(-) | length=151	gb|GL50803_8560	17 kDa	0 % (0.40)	6.81	4.52	4.25	4.76	4.12	4.37
587	| organism=Giardia_lamblia_ATCC_50803 | product=Vacuolar ATP synthase subunit d | location=CH991763:995828-996883(+) | length=351	gb|GL50803_13000	40 kDa	95 % (0.014)	7.79	5.65	6.37	2.38	4.12	3.28
588	| organism=Giardia_lamblia_ATCC_50803 | product=Hypothetical protein | location=CH991767:579918-581606(-) | length=562	gb|GL50803_6617	63 kDa	0 % (0.12)	4.87	4.52	4.25	5.55	5.15	7.64
589	| organism=Giardia_lamblia_ATCC_50803 | product=Hypothetical protein | location=CH991798:9895-10302(+) | length=135	gb|GL50803_5604	15 kDa	0 % (0.70)	3.89	4.52	5.31	3.17	4.12	5.46
590	| organism=Giardia_lamblia_ATCC_50803 | product=Kinase, NEK | location=CH991801:118733-121429(-) | length=898	gb|GL50803_92498	102 kDa	95 % (0.047)	2.92	4.52	4.25	6.35	5.15	7.64
591	| organism=Giardia_lamblia_ATCC_50803 | product=Hypothetical protein | location=CH991767:1268578-1270512(+) | length=644	gb|GL50803_115159	72 kDa	0 % (0.79)	2.92	3.39	6.37	3.17	5.15	3.28
592	| organism=Giardia_lamblia_ATCC_50803 | product=Chaperone protein dnaJ | location=CH991814:350240-351229(-) | length=329	gb|GL50803_17483	37 kDa	95 % (0.027)	9.73	5.65	6.37	3.17	3.09	2.18
593	| organism=Giardia_lamblia_ATCC_50803 | product=Sigma adaptin | location=CH991761:189249-189674(-) | length=141	gb|GL50803_5328	17 kDa	0 % (0.64)	4.87	3.39	4.25	7.14	2.06	0
594	| organism=Giardia_lamblia_ATCC_50803 | product=Arsenical pump-driving ATPase | location=CH991782:1000323-1001387(-) | length=354	gb|GL50803_7953 (+1)	40 kDa	95 % (0.0084)	7.79	6.78	6.37	4.76	3.09	3.28
595	| organism=Giardia_lamblia_ATCC_50803 | product=Hypothetical protein | location=CH991767:1039324-1042986(+) | length=1220	gb|GL50803_112112	136 kDa	0 % (0.51)	1.95	2.26	5.31	6.35	0	9.83
596	Hornerin OS=Homo sapiens GN=HRNR PE=1 SV=2	sp|Q86YZ3|HORN_HUMAN	282 kDa	0 % (0.27)	0	5.65	0	3.97	16.49	3.28
597	| organism=Giardia_lamblia_ATCC_50803 | product=Hypothetical protein | location=CH991767:1761843-1762700(-) | length=285	gb|GL50803_112932	31 kDa	0 % (0.44)	7.79	3.39	6.37	7.14	4.12	0
598	| organism=Giardia_lamblia_ATCC_50803 | product=Coiled-coil protein | location=CH991769:876624-879326(+) | length=900	gb|GL50803_3409	104 kDa	0 % (0.15)	2.92	4.52	0	7.14	3.09	7.64
599	Keratin, type I cytoskeletal 14 OS=Homo sapiens GN=KRT14 PE=1 SV=4	sp|P02533|K1C14_HUMAN	52 kDa	0 % (0.44)	39.91	28.25	0	26.98	50.49	27.3
600	| organism=Giardia_lamblia_ATCC_50803 | product=Hypothetical protein | location=CH991779:1133235-1133717(+) | length=160	gb|GL50803_16404	17 kDa	0 % (0.64)	4.87	3.39	4.25	3.17	4.12	4.37
601	| organism=Giardia_lamblia_ATCC_50803 | product=Oxidoreductase, short chain dehydrogenase/reductase family | location=CH991768:1161789-1162745(-) | length=318	gb|GL50803_14626	35 kDa	0 % (0.38)	7.79	5.65	5.31	5.55	2.06	6.55
602	| organism=Giardia_lamblia_ATCC_50803 | product=Hypothetical protein | location=CH991779:406186-406782(-) | length=198	gb|GL50803_7843	22 kDa	0 % (0.23)	6.81	5.65	6.37	4.76	3.09	6.55
603	| organism=Giardia_lamblia_ATCC_50803 | product=Hypothetical protein | location=CH991769:41963-42727(-) | length=254	gb|GL50803_17037	29 kDa	0 % (0.11)	1.95	4.52	3.19	3.97	10.31	7.64
604	| organism=Giardia_lamblia_ATCC_50803 | product=Hypothetical protein | location=CH991762:283930-284673(-) | length=247	gb|GL50803_7242	27 kDa	0 % (0.43)	5.84	2.26	4.25	3.97	5.15	6.55
605	| organism=Giardia_lamblia_ATCC_50803 | product=Ribosomal protein L36-1 | location=CH991776:290901-291173(+) | length=90	gb|GL50803_16114	11 kDa	0 % (0.91)	3.89	4.52	2.12	4.76	0	6.55
606	| organism=Giardia_lamblia_ATCC_50803 | product=Phosphotyrosyl phosphatase activator protein, putative | location=CH991761:256036-256962(-) | length=308	gb|GL50803_10612	36 kDa	0 % (0.78)	3.89	5.65	5.31	0	5.15	7.64
607	| organism=Giardia_lamblia_ATCC_50803 | product=Glucosamine-6-phosphate deaminase | location=CH991762:164014-164805(-) | length=263	gb|GL50803_10829 (+1)	29 kDa	0 % (0.38)	51.59	45.19	45.68	48.41	0	46.95
608	| organism=Giardia_lamblia_ATCC_50803 | product=Tenascin-like | location=CH991762:321227-323044(-) | length=605	gb|GL50803_16833	65 kDa	0 % (0.57)	4.87	4.52	0	6.35	0	8.73
609	| organism=Giardia_lamblia_ATCC_50803 | product=Translation initiation factor 6 | location=CH991763:531138-531878(+) | length=246	gb|GL50803_14606	27 kDa	0 % (0.28)	4.87	6.78	5.31	4.76	4.12	5.46
610	| organism=Giardia_lamblia_ATCC_50803 | product=HZGJ | location=CH991767:1055879-1057009(-) | length=376	gb|GL50803_3531	41 kDa	0 % (0.73)	4.87	3.39	6.37	3.97	4.12	5.46
611	| organism=Giardia_lamblia_ATCC_50803 | product=Deoxyribose-phosphate aldolase lateral transfer candidate | location=CH991779:1305417-1306193(-) | length=258	gb|GL50803_15127	27 kDa	0 % (0.51)	8.76	4.52	4.25	3.97	3.09	6.55
612	| organism=Giardia_lamblia_ATCC_50803 | product=Ribosomal protein S21 | location=CH991779:77159-77428(+) | length=89	gb|GL50803_7082	10 kDa	95 % (0.036)	3.89	4.52	2.12	5.55	6.18	7.64
613	| organism=Giardia_lamblia_ATCC_50803 | product=hypothetical protein | location=CH991782:1027651-1028589(-) | length=312	gb|GL50803_33989	35 kDa	0 % (0.56)	4.87	4.52	5.31	6.35	5.15	4.37
614	| organism=Giardia_lamblia_ATCC_50803 | product=ABC transporter, ATP-binding protein | location=CH991769:707841-710477(-) | length=878	gb|GL50803_17165	97 kDa	0 % (0.68)	6.81	0	6.37	0	4.12	5.46
615	| organism=Giardia_lamblia_ATCC_50803 | product=20S proteasome alpha subunit 1 | location=CH991767:948885-949628(+) | length=247	gb|GL50803_16924	27 kDa	0 % (0.15)	7.79	3.39	8.5	3.97	0	4.37
616	| organism=Giardia_lamblia_ATCC_50803 | product=Long chain fatty acid CoA ligase 5 | location=CH991767:514822-517119(-) | length=765	gb|GL50803_21118	85 kDa	0 % (0.18)	23.36	25.99	0	41.26	23.7	31.66
617	| organism=Giardia_lamblia_ATCC_50803 | product=26S protease regulatory subunit 6B | location=CH991782:998537-999709(+) | length=390	gb|GL50803_7950	43 kDa	0 % (0.72)	1.95	2.26	5.31	4.76	0	7.64
618	| organism=Giardia_lamblia_ATCC_50803 | product=Ubiquitin protein, putative | location=CH991779:1255417-1256913(-) | length=498	gb|GL50803_15270	56 kDa	0 % (0.26)	7.79	5.65	6.37	7.14	4.12	0
619	| organism=Giardia_lamblia_ATCC_50803 | product=Hypothetical protein | location=CH991769:71922-76301(+) | length=1459	gb|GL50803_4883	163 kDa	0 % (0.11)	4.87	6.78	9.56	4.76	4.12	0
620	| organism=Giardia_lamblia_ATCC_50803 | product=Hypothetical protein | location=CH991763:75299-76642(-) | length=447	gb|GL50803_9058	51 kDa	0 % (0.17)	7.79	4.52	4.25	5.55	0	0
621	| organism=Giardia_lamblia_ATCC_50803 | product=Hypothetical protein | location=CH991782:632010-632690(+) | length=226	gb|GL50803_5785	25 kDa	0 % (0.32)	4.87	4.52	6.37	3.97	5.15	4.37
622	| organism=Giardia_lamblia_ATCC_50803 | product=Dynein light chain | location=CH991776:316722-317285(-) | length=187	gb|GL50803_4463	21 kDa	0 % (0.32)	4.87	4.52	6.37	3.97	5.15	4.37
623	| organism=Giardia_lamblia_ATCC_50803 | product=Cytidine deaminase | location=CH991762:320749-321153(-) | length=134	gb|GL50803_2101	14 kDa	0 % (0.050)	6.81	4.52	7.44	3.17	3.09	4.37
624	| organism=Giardia_lamblia_ATCC_50803 | product=Hypothetical protein | location=CH991763:659702-660922(-) | length=406	gb|GL50803_9099	46 kDa	0 % (0.15)	4.87	5.65	7.44	3.97	3.09	5.46
625	| organism=Giardia_lamblia_ATCC_50803 | product=Protein C21orf2 | location=CH991763:895368-896153(+) | length=261	gb|GL50803_16891	29 kDa	0 % (0.25)	5.84	4.52	6.37	6.35	2.06	2.18
626	| organism=Giardia_lamblia_ATCC_50803 | product=Hypothetical protein | location=CH991779:1379582-1380301(-) | length=239	gb|GL50803_90710	27 kDa	0 % (0.87)	2.92	3.39	3.19	6.35	0	2.18
627	| organism=Giardia_lamblia_ATCC_50803 | product=Acidic ribosomal protein P0 | location=CH991767:1659439-1660194(-) | length=251	gb|GL50803_13412	28 kDa	0 % (0.48)	7.79	2.26	6.37	7.14	3.09	0
628	| organism=Giardia_lamblia_ATCC_50803 | product=Protein disulfide isomerase PDI3 | location=CH991762:71424-71774(+) | length=116	gb|GL50803_14670	13 kDa	0 % (0.49)	4.87	5.65	5.31	4.76	0	6.55
629	| organism=Giardia_lamblia_ATCC_50803 | product=Protein phosphatase 2A B' regulatory subunit Wdb1 | location=CH991814:259766-262231(-) | length=821	gb|GL50803_16443	93 kDa	0 % (0.18)	3.89	3.39	0	9.52	3.09	5.46
630	| organism=Giardia_lamblia_ATCC_50803 | product=Hypothetical protein | location=CH991776:29175-30764(-) | length=529	gb|GL50803_16375	60 kDa	0 % (0.13)	7.79	6.78	5.31	6.35	2.06	0
631	| organism=Giardia_lamblia_ATCC_50803 | product=MutT/nudix family protein | location=CH991762:406370-407113(-) | length=247	gb|GL50803_4204	27 kDa	95 % (0.0039)	5.84	5.65	5.31	3.97	4.12	3.28
632	| organism=Giardia_lamblia_ATCC_50803 | product=Ribosomal protein L44 | location=CH991768:1282239-1282559(+) | length=106	gb|GL50803_9810	12 kDa	0 % (0.97)	3.89	3.39	5.31	3.17	5.15	4.37
633	| organism=Giardia_lamblia_ATCC_50803 | product=G2/mitotic-specific cyclin B | location=CH991763:596626-597651(+) | length=341	gb|GL50803_3977	40 kDa	95 % (0.036)	7.79	5.65	7.44	1.59	5.15	2.18
634	| organism=Giardia_lamblia_ATCC_50803 | product=Ribosomal protein L37 | location=CH991763:724034-724303(+) | length=89	gb|GL50803_14171	10 kDa	0 % (0.88)	3.89	5.65	2.12	4.76	4.12	2.18
635	| organism=Giardia_lamblia_ATCC_50803 | product=Hypothetical protein | location=CH991769:173111-173869(+) | length=252	gb|GL50803_16424	30 kDa	0 % (0.18)	3.89	4.52	4.25	6.35	4.12	5.46
636	| organism=Giardia_lamblia_ATCC_50803 | product=Hypothetical protein | location=CH991793:109290-110075(+) | length=261	gb|GL50803_15603	30 kDa	0 % (0.12)	5.84	4.52	6.37	4.76	4.12	2.18
637	| organism=Giardia_lamblia_ATCC_50803 | product=Proteasome subunit beta type 4 precursor | location=CH991767:1516865-1517518(-) | length=217	gb|GL50803_1995	23 kDa	0 % (0.70)	4.87	2.26	4.25	3.97	3.09	3.28
638	| organism=Giardia_lamblia_ATCC_50803 | product=Hypothetical protein | location=CH991779:1111485-1113956(+) | length=823	gb|GL50803_5809	92 kDa	95 % (0.014)	2.92	2.26	0	5.55	7.21	5.46
639	Rubber elongation factor protein OS=Hevea brasiliensis PE=1 SV=2	sp|P15252|REF_HEVBR (+1)	15 kDa	0 % (0.59)	4.87	0	2.12	3.97	0	7.64
640	| organism=Giardia_lamblia_ATCC_50803 | product=Liver stage antigen-like protein | location=CH991782:854910-860345(+) | length=1811	gb|GL50803_16595	201 kDa	0 % (0.38)	5.84	4.52	6.37	4.76	6.18	0
641	| organism=Giardia_lamblia_ATCC_50803 | product=26S protease regulatory subunit 6A | location=CH991767:1685117-1686622(+) | length=501	gb|GL50803_4365	56 kDa	0 % (0.38)	3.89	3.39	7.44	4.76	4.12	0
642	| organism=Giardia_lamblia_ATCC_50803 | product=VSP with INR | location=CH991814:3698-5776(-) | length=692	gb|GL50803_16501	71 kDa	0 % (0.16)	3.89	0	3.19	3.17	6.18	5.46
643	| organism=Giardia_lamblia_ATCC_50803 | product=Protein 21.1 | location=CH991779:321916-323358(+) | length=480	gb|GL50803_17586	53 kDa	0 % (0.35)	3.89	5.65	5.31	3.97	0	5.46
644	| organism=Giardia_lamblia_ATCC_50803 | product=20S proteasome alpha subunit 2 | location=CH991768:702750-703502(+) | length=250	gb|GL50803_11434	27 kDa	0 % (0.60)	4.87	5.65	3.19	3.97	4.12	4.37
645	| organism=Giardia_lamblia_ATCC_50803 | product=H-SHIPPO 1 | location=CH991767:273734-274372(-) | length=212	gb|GL50803_9148	22 kDa	0 % (0.083)	2.92	4.52	4.25	4.76	5.15	5.46
646	| organism=Giardia_lamblia_ATCC_50803 | product=Hypothetical protein | location=CH991768:508621-509142(-) | length=173	gb|GL50803_13904	19 kDa	0 % (0.91)	4.87	4.52	4.25	2.38	5.15	6.55
647	| organism=Giardia_lamblia_ATCC_50803 | product=Translation initiation inhibitor | location=CH991769:153981-154343(-) | length=120	gb|GL50803_480	13 kDa	0 % (0.27)	6.81	4.52	3.19	2.38	3.09	4.37
648	| organism=Giardia_lamblia_ATCC_50803 | product=Endothelin-converting enzyme 2 | location=CH991782:419651-420292(-) | length=213	gb|GL50803_4349	25 kDa	0 % (0.24)	1.95	4.52	2.12	6.35	4.12	3.28
649	| organism=Giardia_lamblia_ATCC_50803 | product=Hypothetical protein | location=CH991762:361955-363823(+) | length=622	gb|GL50803_7422	69 kDa	0 % (0.33)	1.95	4.52	4.25	3.97	4.12	6.55
650	| organism=Giardia_lamblia_ATCC_50803 | product=hypothetical protein | location=CH991779:1079285-1080871(-) | length=528	gb|GL50803_9899	59 kDa	0 % (0.060)	10.71	4.52	6.37	3.97	0	0
651	| organism=Giardia_lamblia_ATCC_50803 | product=Kinase, AGC PKA | location=CH991767:1486603-1487682(+) | length=359	gb|GL50803_11214	40 kDa	0 % (0.080)	5.84	4.52	4.25	3.17	4.12	3.28
652	| organism=Giardia_lamblia_ATCC_50803 | product=Hypothetical protein | location=CH991769:532656-533150(-) | length=164	gb|GL50803_10196	18 kDa	0 % (0.79)	4.87	2.26	4.25	3.17	3.09	4.37
653	| organism=Giardia_lamblia_ATCC_50803 | product=Ribosomal protein L30 | location=CH991768:839421-839750(-) | length=109	gb|GL50803_14321	12 kDa	0 % (0.88)	2.92	4.52	4.25	6.35	0	4.37
654	| organism=Giardia_lamblia_ATCC_50803 | product=E04F6.2 like protein | location=CH991779:1373632-1374345(+) | length=237	gb|GL50803_15455	27 kDa	0 % (0.85)	5.84	0	4.25	3.17	0	5.46
655	| organism=Giardia_lamblia_ATCC_50803 | product=Dual specificity protein phosphatase CDC14A | location=CH991814:237899-239731(-) | length=610	gb|GL50803_9270	66 kDa	0 % (0.17)	3.89	3.39	5.31	3.17	0	3.28
656	| organism=Giardia_lamblia_ATCC_50803 | product=Serine-pyruvate aminotransferase | location=CH991762:193633-194784(-) | length=383	gb|GL50803_3313	42 kDa	95 % (0.045)	7.79	4.52	6.37	0	3.09	3.28
657	| organism=Giardia_lamblia_ATCC_50803 | product=Coiled-coil protein | location=CH991769:695312-696508(-) | length=398	gb|GL50803_11867	48 kDa	0 % (0.21)	3.89	6.78	6.37	4.76	0	4.37
658	| organism=Giardia_lamblia_ATCC_50803 | product=Protein 21.1 | location=CH991793:59577-61934(+) | length=785	gb|GL50803_4383	84 kDa	0 % (0.084)	3.89	2.26	0	8.73	4.12	5.46
659	| organism=Giardia_lamblia_ATCC_50803 | product=High cysteine membrane protein Group 2 | location=CH991782:617618-620446(+) | length=942	gb|GL50803_24880	99 kDa	0 % (0.17)	0	0	0	11.11	5.15	0
660	Iota-crystallin (Fragment) OS=Gonatodes vittatus GN=CRBPI PE=1 SV=2	sp|P82025|IOTA_GONVI	7 kDa	0 % (0.43)	0	4.52	3.19	3.17	0	0
661	| organism=Giardia_lamblia_ATCC_50803 | product=Rab2b | location=CH991762:231062-231745(-) | length=227	gb|GL50803_16636	25 kDa	0 % (0.26)	3.89	4.52	4.25	3.97	5.15	5.46
662	| organism=Giardia_lamblia_ATCC_50803 | product=Hypothetical protein | location=CH991761:70877-71650(-) | length=257	gb|GL50803_7590	28 kDa	0 % (0.88)	2.92	5.65	5.31	3.97	3.09	7.64
663	| organism=Giardia_lamblia_ATCC_50803 | product=Ribosomal protein L7Ae | location=CH991779:680008-680376(-) | length=122	gb|GL50803_2825	13 kDa	0 % (0.39)	2.92	5.65	2.12	3.97	4.12	6.55
664	| organism=Giardia_lamblia_ATCC_50803 | product=Hypothetical protein | location=CH991763:120861-121784(-) | length=307	gb|GL50803_9503	35 kDa	0 % (0.13)	5.84	5.65	6.37	1.59	4.12	5.46
665	| organism=Giardia_lamblia_ATCC_50803 | product=Hypothetical protein | location=CH991763:765269-766288(-) | length=339	gb|GL50803_17393	38 kDa	0 % (0.39)	4.87	5.65	4.25	2.38	4.12	5.46
666	| organism=Giardia_lamblia_ATCC_50803 | product=Hypothetical protein | location=CH991769:929730-930098(-) | length=122	gb|GL50803_16588	12 kDa	0 % (0.74)	2.92	4.52	4.25	6.35	0	3.28
667	| organism=Giardia_lamblia_ATCC_50803 | product=MDR protein-like protein | location=CH991782:818861-819637(-) | length=258	gb|GL50803_40224	28 kDa	0 % (0.74)	4.87	0	0	2.38	2.06	2.18
668	| organism=Giardia_lamblia_ATCC_50803 | product=Alanyl dipeptidyl peptidase | location=CH991814:437953-440142(-) | length=729	gb|GL50803_15574	83 kDa	0 % (0.51)	4.87	0	6.37	1.59	2.06	3.28
669	| organism=Giardia_lamblia_ATCC_50803 | product=Hypothetical protein | location=CH991782:1177826-1178476(-) | length=216	gb|GL50803_6469	24 kDa	0 % (0.10)	6.81	5.65	6.37	3.17	0	5.46
670	| organism=Giardia_lamblia_ATCC_50803 | product=Hypothetical protein | location=CH991767:159937-160926(+) | length=329	gb|GL50803_17468	36 kDa	95 % (0.016)	0	0	0	7.94	8.24	3.28
671	| organism=Giardia_lamblia_ATCC_50803 | product=5'-methylthioadenosine nucleosidase, S-adenosylhomocysteine nucleosidase | location=CH991768:751085-751969(+) | length=294	gb|GL50803_4059	32 kDa	0 % (0.12)	8.76	4.52	4.25	4.76	0	0
672	| organism=Giardia_lamblia_ATCC_50803 | product=Hypothetical protein | location=CH991767:1863877-1864755(+) | length=292	gb|GL50803_40521	32 kDa	0 % (0.13)	7.79	5.65	4.25	5.55	0	0
673	| organism=Giardia_lamblia_ATCC_50803 | product=Kinase, NEK-frag | location=CH991782:873207-874817(+) | length=536	gb|GL50803_5489	61 kDa	0 % (0.16)	1.95	0	0	8.73	9.27	0
674	| organism=Giardia_lamblia_ATCC_50803 | product=Hypothetical protein | location=CH991763:101571-103661(-) | length=696	gb|GL50803_14971	76 kDa	95 % (0.0047)	1.95	0	0	7.94	5.15	6.55
675	| organism=Giardia_lamblia_ATCC_50803 | product=E04F6.2 like protein | location=CH991779:976043-976759(+) | length=238	gb|GL50803_7875	28 kDa	0 % (0.99)	4.87	3.39	5.31	3.97	4.12	5.46
676	| organism=Giardia_lamblia_ATCC_50803 | product=Proteasome subunit beta type 3 | location=CH991793:29743-30366(+) | length=207	gb|GL50803_13756 (+1)	23 kDa	0 % (0.35)	5.84	4.52	3.19	4.76	2.06	3.28
677	| organism=Giardia_lamblia_ATCC_50803 | product=Hypothetical protein | location=CH991762:326055-326720(+) | length=221	gb|GL50803_2010	25 kDa	0 % (0.76)	3.89	3.39	5.31	3.97	2.06	5.46
678	| organism=Giardia_lamblia_ATCC_50803 | product=GTL3 aka MD0260 | location=CH991763:498816-499400(+) | length=194	gb|GL50803_104866	23 kDa	95 % (0.019)	2.92	3.39	3.19	6.35	6.18	4.37
679	| organism=Giardia_lamblia_ATCC_50803 | product=Hypothetical protein | location=CH991763:1142982-1143668(-) | length=228	gb|GL50803_10808	25 kDa	0 % (0.81)	3.89	2.26	3.19	4.76	3.09	2.18
680	| organism=Giardia_lamblia_ATCC_50803 | product=Hypothetical protein | location=CH991763:359905-360849(+) | length=314	gb|GL50803_14939	35 kDa	0 % (0.77)	0	3.39	4.25	0	4.12	5.46
681	| organism=Giardia_lamblia_ATCC_50803 | product=5'-methylthioadenosine nucleosidase, S-adenosylhomocysteine nucleosidase | location=CH991779:496848-497645(-) | length=265	gb|GL50803_20195	29 kDa	0 % (0.85)	3.89	4.52	3.19	4.76	4.12	2.18
682	| organism=Giardia_lamblia_ATCC_50803 | product=Hypothetical protein | location=CH991764:46655-47788(+) | length=377	gb|GL50803_4597	43 kDa	0 % (0.46)	5.84	0	3.19	3.17	4.12	6.55
683	| organism=Giardia_lamblia_ATCC_50803 | product=Leucine-rich repeat protein | location=CH991782:165842-167929(+) | length=695	gb|GL50803_4039	78 kDa	0 % (0.62)	5.84	0	5.31	3.17	0	4.37
684	| organism=Giardia_lamblia_ATCC_50803 | product=Hypothetical protein, similar to AMMECR1 | location=CH991767:513958-514551(+) | length=197	gb|GL50803_9349	22 kDa	0 % (0.90)	4.87	4.52	0	4.76	2.06	3.28
685	| organism=Giardia_lamblia_ATCC_50803 | product=Dipeptidyl-peptidase I precursor | location=CH991779:431148-432833(-) | length=561	gb|GL50803_8741	63 kDa	0 % (0.40)	1.95	0	5.31	2.38	0	0
686	| organism=Giardia_lamblia_ATCC_50803 | product=Kinase, CAMK CAMKL | location=CH991764:42827-44758(+) | length=643	gb|GL50803_17566	71 kDa	95 % (0.018)	1.95	0	0	4.76	4.12	7.64
687	| organism=Giardia_lamblia_ATCC_50803 | product=Dynein intermediate chain | location=CH991763:820017-822290(-) | length=757	gb|GL50803_33218	84 kDa	0 % (0.46)	1.95	0	2.12	7.94	0	2.18
688	| organism=Giardia_lamblia_ATCC_50803 | product=Ribosomal protein L37a | location=CH991767:1668924-1669208(-) | length=94	gb|GL50803_5517	10 kDa	0 % (0.61)	4.87	3.39	4.25	5.55	4.12	0
689	| organism=Giardia_lamblia_ATCC_50803 | product=Kinase, NEK | location=CH991768:769249-770157(-) | length=302	gb|GL50803_14223	34 kDa	0 % (0.42)	1.95	2.26	4.25	0	8.24	7.64
690	| organism=Giardia_lamblia_ATCC_50803 | product=ARF3 | location=CH991769:782678-783241(-) | length=187	gb|GL50803_13930	20 kDa	0 % (0.92)	5.84	2.26	4.25	3.97	0	7.64
691	| organism=Giardia_lamblia_ATCC_50803 | product=High cysteine membrane protein Group 1 | location=CH991814:387672-389882(-) | length=736	gb|GL50803_103454	79 kDa	95 % (0.030)	2.92	0	0	6.35	4.12	8.73
692	| organism=Giardia_lamblia_ATCC_50803 | product=Synaptic glycoprotein SC2 | location=CH991761:189757-190794(-) | length=345	gb|GL50803_88581	40 kDa	0 % (0.051)	5.84	2.26	6.37	0	0	2.18
693	| organism=Giardia_lamblia_ATCC_50803 | product=Hypothetical protein | location=CH991793:100639-101541(+) | length=300	gb|GL50803_12224	35 kDa	0 % (0.78)	3.89	4.52	0	0	6.18	0
694	Probable myosin light chain kinase DDB_G0275057 OS=Dictyostelium discoideum GN=DDB_G0275057 PE=3 SV=1	sp|Q869W6|MYLKG_DICDI	39 kDa	0 % (0.37)	0	0	0	3.17	0	0
695	| organism=Giardia_lamblia_ATCC_50803 | product=Protein 21.1 | location=CH991768:326798-329044(-) | length=748	gb|GL50803_11165	82 kDa	95 % (0.024)	0	0	0	7.94	12.37	4.37
696	| organism=Giardia_lamblia_ATCC_50803 | product=Proteasome subunit beta type 5 precursor | location=CH991776:56179-57063(+) | length=294	gb|GL50803_12949	32 kDa	0 % (0.46)	3.89	4.52	4.25	3.17	4.12	4.37
697	| organism=Giardia_lamblia_ATCC_50803 | product=Hypothetical protein | location=CH991763:371351-371617(+) | length=88	gb|GL50803_13268	10 kDa	0 % (0.99)	3.89	4.52	4.25	3.17	5.15	4.37
698	| organism=Giardia_lamblia_ATCC_50803 | product=Hypothetical protein | location=CH991767:1259968-1260372(-) | length=134	gb|GL50803_14481	16 kDa	0 % (0.51)	2.92	4.52	3.19	2.38	5.15	5.46
699	| organism=Giardia_lamblia_ATCC_50803 | product=Ribose 5-phosphate isomerase | location=CH991782:638817-639254(-) | length=145	gb|GL50803_27614	15 kDa	95 % (0.037)	4.87	3.39	5.31	2.38	3.09	2.18
700	| organism=Giardia_lamblia_ATCC_50803 | product=Hypothetical protein | location=CH991782:321295-321903(-) | length=202	gb|GL50803_6366	22 kDa	0 % (0.31)	3.89	4.52	2.12	3.97	4.12	5.46
701	| organism=Giardia_lamblia_ATCC_50803 | product=Degreening related gene dee76 protein | location=CH991763:1157659-1158657(-) | length=332	gb|GL50803_17294	38 kDa	0 % (0.13)	4.87	6.78	3.19	3.17	2.06	3.28
702	| organism=Giardia_lamblia_ATCC_50803 | product=Ribosomal protein L31B | location=CH991779:968270-968590(+) | length=106	gb|GL50803_16368	12 kDa	0 % (0.24)	0	3.39	3.19	3.97	3.09	4.37
703	| organism=Giardia_lamblia_ATCC_50803 | product=Hypothetical protein | location=CH991801:70868-71440(+) | length=190	gb|GL50803_24947	21 kDa	0 % (0.24)	2.92	0	3.19	6.35	2.06	4.37
704	| organism=Giardia_lamblia_ATCC_50803 | product=Cation-transporting ATPase 2, putative | location=CH991763:1080419-1084519(-) | length=1366	gb|GL50803_92246	152 kDa	0 % (0.26)	4.87	3.39	8.5	3.17	5.15	0
705	Cytidylate kinase OS=Porphyromonas gingivalis (strain ATCC 33277 / DSM 20709 / JCM 12257) GN=cmk PE=3 SV=1	sp|B2RIH0|KCY_PORG3 (+1)	26 kDa	0 % (0.37)	0	0	0	0	0	3.28
706	| organism=Giardia_lamblia_ATCC_50803 | product=Nucleotide-binding head-stalk protein, putative | location=CH991771:226242-231104(-) | length=1620	gb|GL50803_15995	183 kDa	0 % (0.62)	5.84	4.52	4.25	2.38	8.24	0
707	| organism=Giardia_lamblia_ATCC_50803 | product=Chaperonin 60 | location=CH991769:40298-41941(+) | length=547	gb|GL50803_103891	57 kDa	0 % (0.091)	3.89	6.78	6.37	3.97	3.09	0
708	| organism=Giardia_lamblia_ATCC_50803 | product=Protein 21.1 | location=CH991769:729616-732000(+) | length=794	gb|GL50803_7375	87 kDa	0 % (0.22)	3.89	4.52	0	12.7	6.18	3.28
709	| organism=Giardia_lamblia_ATCC_50803 | product=Glycogen synthase, putative | location=CH991776:207499-209760(+) | length=753	gb|GL50803_104031	85 kDa	0 % (0.069)	0	2.26	0	7.14	2.06	5.46
710	| organism=Giardia_lamblia_ATCC_50803 | product=Hypothetical protein | location=CH991776:8680-9324(-) | length=214	gb|GL50803_2338	25 kDa	0 % (0.71)	4.87	3.39	3.19	3.17	3.09	4.37
711	| organism=Giardia_lamblia_ATCC_50803 | product=Hypothetical protein | location=CH991762:325173-325595(+) | length=140	gb|GL50803_2012	16 kDa	0 % (0.21)	3.89	3.39	3.19	3.17	5.15	5.46
712	| organism=Giardia_lamblia_ATCC_50803 | product=Hypothetical protein | location=CH991768:574633-575358(+) | length=241	gb|GL50803_9296	26 kDa	0 % (0.77)	3.89	2.26	6.37	3.97	4.12	3.28
713	| organism=Giardia_lamblia_ATCC_50803 | product=Kinase, CMGC DYRK | location=CH991764:13648-17352(-) | length=1234	gb|GL50803_17558	137 kDa	0 % (0.42)	2.92	2.26	4.25	6.35	3.09	3.28
714	| organism=Giardia_lamblia_ATCC_50803 | product=Hypothetical protein | location=CH991768:759467-760360(-) | length=297	gb|GL50803_17278	34 kDa	0 % (0.68)	2.92	5.65	3.19	2.38	2.06	5.46
715	| organism=Giardia_lamblia_ATCC_50803 | product=Hypothetical protein | location=CH991768:1081860-1084382(+) | length=840	gb|GL50803_8426	98 kDa	0 % (0.34)	3.89	5.65	3.19	4.76	2.06	2.18
716	| organism=Giardia_lamblia_ATCC_50803 | product=Hypothetical protein | location=CH991768:841677-842303(-) | length=208	gb|GL50803_6917	23 kDa	0 % (0.65)	4.87	0	4.25	3.97	4.12	3.28
717	| organism=Giardia_lamblia_ATCC_50803 | product=26S proteasome non-ATPase regulatory subunit 6 | location=CH991771:18257-19483(+) | length=408	gb|GL50803_4331	46 kDa	0 % (0.97)	4.87	0	5.31	3.97	0	6.55
718	| organism=Giardia_lamblia_ATCC_50803 | product=Tyrosyl-tRNA synthetase | location=CH991763:81159-82322(-) | length=387	gb|GL50803_16612	43 kDa	0 % (0.60)	4.87	3.39	3.19	3.17	0	5.46
719	| organism=Giardia_lamblia_ATCC_50803 | product=Alpha-9 giardin | location=CH991771:251745-252650(-) | length=301	gb|GL50803_103437 (+1)	34 kDa	0 % (0.18)	5.84	3.39	5.31	4.76	0	2.18
720	| organism=Giardia_lamblia_ATCC_50803 | product=Phosphatidyl synthase | location=CH991779:302600-303622(-) | length=340	gb|GL50803_13890	38 kDa	0 % (0.97)	3.89	2.26	5.31	0	5.15	6.55
721	| organism=Giardia_lamblia_ATCC_50803 | product=Kinase | location=CH991763:1364050-1366104(+) | length=684	gb|GL50803_5643	76 kDa	0 % (0.22)	3.89	2.26	0	5.55	5.15	2.18
722	| organism=Giardia_lamblia_ATCC_50803 | product=Amino acid transporter, putative | location=CH991779:895822-897591(+) | length=589	gb|GL50803_11299	64 kDa	0 % (0.27)	5.84	3.39	5.31	0	6.18	0
723	| organism=Giardia_lamblia_ATCC_50803 | product=Cathepsin L precursor | location=CH991779:990580-992211(+) | length=543	gb|GL50803_16380	62 kDa	0 % (0.84)	0	3.39	2.12	0	0	4.37
724	| organism=Giardia_lamblia_ATCC_50803 | product=Copine I | location=CH991763:379762-380556(-) | length=264	gb|GL50803_29490	30 kDa	0 % (0.77)	6.81	0	5.31	8.73	0	0
725	| organism=Giardia_lamblia_ATCC_50803 | product=Kinase, NEK | location=CH991763:1032792-1036145(-) | length=1117	gb|GL50803_15953	125 kDa	95 % (0.00030)	0	0	0	6.35	8.24	6.55
726	| organism=Giardia_lamblia_ATCC_50803 | product=Radial-spoke protein | location=CH991801:16048-16968(+) | length=306	gb|GL50803_16450	34 kDa	0 % (0.32)	3.89	4.52	3.19	2.38	2.06	4.37
727	| organism=Giardia_lamblia_ATCC_50803 | product=Adenylate kinase | location=CH991762:181502-182074(+) | length=190	gb|GL50803_90402	21 kDa	0 % (0.77)	3.89	2.26	5.31	1.59	3.09	5.46
728	| organism=Giardia_lamblia_ATCC_50803 | product=Hypothetical protein | location=CH991814:347259-347720(+) | length=153	gb|GL50803_21943	17 kDa	0 % (0.74)	2.92	2.26	4.25	3.97	2.06	4.37
729	| organism=Giardia_lamblia_ATCC_50803 | product=Hypothetical protein | location=CH991782:76840-77982(+) | length=380	gb|GL50803_3098	42 kDa	0 % (0.42)	3.89	2.26	6.37	2.38	2.06	4.37
730	| organism=Giardia_lamblia_ATCC_50803 | product=IFT complex B | location=CH991776:255049-260931(-) | length=1960	gb|GL50803_17105	215 kDa	0 % (0.25)	2.92	3.39	5.31	1.59	3.09	3.28
731	| organism=Giardia_lamblia_ATCC_50803 | product=Chaperone protein dnaJ | location=CH991767:601236-603080(+) | length=614	gb|GL50803_15148	67 kDa	0 % (0.45)	0	4.52	2.12	3.97	2.06	4.37
732	| organism=Giardia_lamblia_ATCC_50803 | product=5'-AMP-activated protein kinase, gamma-1 subunit | location=CH991782:653074-654138(+) | length=354	gb|GL50803_3414	40 kDa	95 % (0.030)	3.89	5.65	4.25	2.38	0	2.18
733	| organism=Giardia_lamblia_ATCC_50803 | product=hypothetical protein | location=CH991779:1041288-1042196(+) | length=302	gb|GL50803_87577	33 kDa	0 % (0.57)	2.92	4.52	5.31	3.97	0	5.46
734	| organism=Giardia_lamblia_ATCC_50803 | product=Hypothetical protein | location=CH991793:145688-146599(-) | length=303	gb|GL50803_7593	35 kDa	95 % (0.032)	4.87	4.52	5.31	3.17	0	2.18
735	| organism=Giardia_lamblia_ATCC_50803 | product=Kinase, NEK | location=CH991763:648997-649890(-) | length=297	gb|GL50803_137733	33 kDa	0 % (0.68)	3.89	0	4.25	4.76	0	6.55
736	| organism=Giardia_lamblia_ATCC_50803 | product=KRR1 | location=CH991763:815602-816588(+) | length=328	gb|GL50803_12598	38 kDa	95 % (0.033)	4.87	4.52	5.31	2.38	3.09	0
737	| organism=Giardia_lamblia_ATCC_50803 | product=Hypothetical protein | location=CH991782:735114-736403(+) | length=429	gb|GL50803_87926	48 kDa	0 % (0.062)	3.89	6.78	5.31	3.97	0	0
738	Granule-bound starch synthase 1, chloroplastic/amyloplastic OS=Pisum sativum PE=1 SV=1	sp|Q43092|SSG1_PEA	66 kDa	0 % (0.25)	0	3.39	0	0	7.21	6.55
739	| organism=Giardia_lamblia_ATCC_50803 | product=Hypothetical protein | location=CH991779:1012795-1015104(-) | length=769	gb|GL50803_9573	87 kDa	95 % (0.0062)	0	0	0	6.35	6.18	3.28
740	| organism=Giardia_lamblia_ATCC_50803 | product=Intraflagellar transport protein component IFT74/72 | location=CH991767:790879-792588(+) | length=569	gb|GL50803_9750	63 kDa	95 % (0.013)	0	0	0	3.17	7.21	7.64
741	| organism=Giardia_lamblia_ATCC_50803 | product=Hypothetical protein | location=CH991769:258436-259401(-) | length=321	gb|GL50803_16067	35 kDa	0 % (0.063)	4.87	3.39	7.44	2.38	2.06	2.18
742	| organism=Giardia_lamblia_ATCC_50803 | product=Hypothetical protein | location=CH991782:110240-110596(-) | length=118	gb|GL50803_14660	14 kDa	0 % (0.68)	3.89	2.26	2.12	2.38	4.12	0
743	| organism=Giardia_lamblia_ATCC_50803 | product=Leucine-rich repeat protein | location=CH991768:148692-151148(-) | length=818	gb|GL50803_11684	89 kDa	0 % (0.54)	2.92	2.26	6.37	2.38	4.12	2.18
744	| organism=Giardia_lamblia_ATCC_50803 | product=RNase L inhibitor | location=CH991763:744138-746162(-) | length=674	gb|GL50803_7662	75 kDa	0 % (0.83)	2.92	2.26	4.25	4.76	2.06	3.28
745	| organism=Giardia_lamblia_ATCC_50803 | product=Hypothetical protein | location=CH991771:177682-179415(-) | length=577	gb|GL50803_16543	64 kDa	0 % (0.050)	0	2.26	0	2.38	4.12	3.28
746	| organism=Giardia_lamblia_ATCC_50803 | product=Hypothetical protein | location=CH991767:711425-712249(-) | length=274	gb|GL50803_88960	29 kDa	0 % (0.91)	3.89	2.26	0	2.38	0	4.37
747	| organism=Giardia_lamblia_ATCC_50803 | product=Hypothetical protein | location=CH991769:70926-71843(+) | length=305	gb|GL50803_114199	34 kDa	0 % (0.65)	0	3.39	3.19	3.97	0	5.46
748	| organism=Giardia_lamblia_ATCC_50803 | product=Hypothetical protein | location=CH991767:1878554-1879639(+) | length=361	gb|GL50803_3582	40 kDa	0 % (0.95)	2.92	2.26	4.25	3.97	5.15	0
749	| organism=Giardia_lamblia_ATCC_50803 | product=NH3-dependent NAD+ synthetase | location=CH991767:500776-501639(+) | length=287	gb|GL50803_31530	32 kDa	0 % (0.72)	3.89	4.52	0	0	3.09	3.28
750	| organism=Giardia_lamblia_ATCC_50803 | product=Protein 21.1 | location=CH991768:224828-227059(-) | length=743	gb|GL50803_23492	80 kDa	0 % (0.074)	0	0	0	3.97	11.34	3.28
751	| organism=Giardia_lamblia_ATCC_50803 | product=TMP55 | location=CH991780:3630-5111(-) | length=493	gb|GL50803_137641	55 kDa	0 % (0.34)	0	2.26	7.44	0	0	2.18
752	| organism=Giardia_lamblia_ATCC_50803 | product=Hypothetical protein | location=CH991768:389776-391368(+) | length=530	gb|GL50803_137705	60 kDa	95 % (0.0090)	4.87	5.65	8.5	1.59	0	0
753	| organism=Giardia_lamblia_ATCC_50803 | product=Hypothetical protein | location=CH991779:674562-677105(-) | length=847	gb|GL50803_16773	95 kDa	0 % (0.33)	2.92	2.26	0	8.73	0	5.46
754	| organism=Giardia_lamblia_ATCC_50803 | product=Hypothetical protein | location=CH991762:198064-202338(+) | length=1424	gb|GL50803_90434	160 kDa	0 % (0.078)	3.89	2.26	6.37	2.38	0	0
755	| organism=Giardia_lamblia_ATCC_50803 | product=IFT complex B | location=CH991782:404310-405473(+) | length=387	gb|GL50803_14713	41 kDa	0 % (0.41)	2.92	3.39	5.31	2.38	2.06	4.37
756	| organism=Giardia_lamblia_ATCC_50803 | product=Protein 21.1 | location=CH991776:52543-54507(+) | length=654	gb|GL50803_88735	71 kDa	0 % (0.22)	1.95	2.26	4.25	3.17	4.12	5.46
757	| organism=Giardia_lamblia_ATCC_50803 | product=Hypothetical protein | location=CH991767:527833-528237(+) | length=134	gb|GL50803_9355	15 kDa	0 % (0.39)	2.92	3.39	0	4.76	2.06	3.28
758	| organism=Giardia_lamblia_ATCC_50803 | product=VSP | location=CH991767:1855971-1858568(-) | length=865	gb|GL50803_137612	90 kDa	0 % (0.89)	5.84	5.65	5.31	7.94	6.18	3.28
759	| organism=Giardia_lamblia_ATCC_50803 | product=Protein 21.1 | location=CH991780:52033-52749(+) | length=238	gb|GL50803_103783	26 kDa	0 % (0.95)	2.92	4.52	0	3.97	3.09	0
760	| organism=Giardia_lamblia_ATCC_50803 | product=RRNA biogenesis protein RRP5 | location=CH991776:69222-74750(-) | length=1842	gb|GL50803_14702	204 kDa	95 % (0.026)	5.84	3.39	4.25	1.59	2.06	0
761	| organism=Giardia_lamblia_ATCC_50803 | product=Glucose 6-phosphate N-acetyltransferase | location=CH991768:421080-421697(-) | length=205	gb|GL50803_14259	23 kDa	0 % (0.63)	2.92	4.52	3.19	3.97	0	4.37
762	| organism=Giardia_lamblia_ATCC_50803 | product=Protein disulfide isomerase PDI5 | location=CH991762:41885-42289(-) | length=134	gb|GL50803_8064	15 kDa	0 % (0.95)	2.92	4.52	4.25	4.76	0	6.55
763	| organism=Giardia_lamblia_ATCC_50803 | product=Syntaxin 16 | location=CH991779:533809-534624(-) | length=271	gb|GL50803_3869	31 kDa	0 % (0.36)	3.89	4.52	4.25	3.97	0	4.37
764	| organism=Giardia_lamblia_ATCC_50803 | product=Hypothetical protein | location=CH991782:922826-923935(-) | length=369	gb|GL50803_5768	41 kDa	95 % (0.015)	5.84	5.65	4.25	2.38	0	2.18
765	| organism=Giardia_lamblia_ATCC_50803 | product=Hypothetical protein | location=CH991814:281906-282895(+) | length=329	gb|GL50803_115337 (+1)	36 kDa	0 % (0.29)	4.87	4.52	2.12	3.17	0	3.28
766	| organism=Giardia_lamblia_ATCC_50803 | product=Dynein heavy chain | location=CH991768:1247996-1249141(+) | length=381	gb|GL50803_8172	43 kDa	0 % (0.17)	2.92	4.52	6.37	3.17	0	3.28
767	| organism=Giardia_lamblia_ATCC_50803 | product=Hypothetical protein | location=CH991763:799787-800950(+) | length=387	gb|GL50803_15483	42 kDa	0 % (0.074)	4.87	2.26	3.19	2.38	0	0
768	| organism=Giardia_lamblia_ATCC_50803 | product=Hypothetical protein | location=CH991761:248414-251203(-) | length=929	gb|GL50803_10608	103 kDa	0 % (0.068)	0	2.26	0	6.35	2.06	7.64
769	| organism=Giardia_lamblia_ATCC_50803 | product=Kinase, AGC NDR | location=CH991763:1180610-1182058(-) | length=482	gb|GL50803_8587	55 kDa	0 % (0.36)	2.92	3.39	5.31	4.76	2.06	0
770	| organism=Giardia_lamblia_ATCC_50803 | product=Hypothetical protein | location=CH991779:968609-971836(-) | length=1075	gb|GL50803_33685	116 kDa	0 % (0.23)	0	4.52	6.37	0	0	2.18
771	| organism=Giardia_lamblia_ATCC_50803 | product=ENC6 protein | location=CH991763:123296-124357(-) | length=353	gb|GL50803_24372	40 kDa	0 % (0.40)	6.81	0	5.31	4.76	0	0
772	| organism=Giardia_lamblia_ATCC_50803 | product=Hypothetical protein | location=CH991762:31017-32513(-) | length=498	gb|GL50803_8049	55 kDa	0 % (0.14)	4.87	3.39	6.37	4.76	0	0
773	| organism=Giardia_lamblia_ATCC_50803 | product=Hypothetical protein | location=CH991782:989511-990062(+) | length=183	gb|GL50803_6439	21 kDa	0 % (0.67)	1.95	3.39	4.25	3.17	2.06	3.28
774	| organism=Giardia_lamblia_ATCC_50803 | product=hypothetical protein | location=CH991763:886433-888160(-) | length=575	gb|GL50803_7966	64 kDa	0 % (0.67)	1.95	3.39	3.19	2.38	2.06	3.28
775	| organism=Giardia_lamblia_ATCC_50803 | product=Hypothetical protein | location=CH991779:836772-837242(-) | length=156	gb|GL50803_10423	18 kDa	0 % (0.33)	2.92	0	2.12	2.38	2.06	4.37
776	| organism=Giardia_lamblia_ATCC_50803 | product=MCT-1 protein-like protein | location=CH991767:732011-732724(-) | length=237	gb|GL50803_13897	26 kDa	0 % (0.33)	1.95	0	3.19	3.17	2.06	3.28
777	| organism=Giardia_lamblia_ATCC_50803 | product=Hypothetical protein | location=CH991767:493542-494345(+) | length=267	gb|GL50803_7778	32 kDa	0 % (0.16)	0	0	0	1.59	3.09	0
778	| organism=Giardia_lamblia_ATCC_50803 | product=Hypothetical protein | location=CH991768:632677-635853(+) | length=1058	gb|GL50803_7207	120 kDa	0 % (0.33)	1.95	4.52	4.25	4.76	0	0
779	| organism=Giardia_lamblia_ATCC_50803 | product=Signal recognition particle receptor | location=CH991768:787963-789678(-) | length=571	gb|GL50803_14856	63 kDa	0 % (0.32)	0	0	4.25	2.38	2.06	8.73
780	| organism=Giardia_lamblia_ATCC_50803 | product=Protein 21.1 | location=CH991769:824605-825813(-) | length=402	gb|GL50803_14800	44 kDa	0 % (0.89)	4.87	0	0	3.97	0	0
781	| organism=Giardia_lamblia_ATCC_50803 | product=hypothetical protein | location=CH991767:1230459-1232138(-) | length=559	gb|GL50803_4017	63 kDa	95 % (0.011)	3.89	5.65	5.31	1.59	2.06	0
782	| organism=Giardia_lamblia_ATCC_50803 | product=Protein 21.1 | location=CH991771:162250-165378(-) | length=1042	gb|GL50803_93011	114 kDa	0 % (0.084)	2.92	6.78	4.25	2.38	0	2.18
783	| organism=Giardia_lamblia_ATCC_50803 | product=Hypothetical protein | location=CH991771:142904-150196(+) | length=2430	gb|GL50803_93002	266 kDa	0 % (0.26)	7.79	0	5.31	0	3.09	0
784	| organism=Giardia_lamblia_ATCC_50803 | product=Kinase, NEK | location=CH991782:549618-550439(+) | length=273	gb|GL50803_11554	32 kDa	95 % (0.000030)	0	0	0	4.76	5.15	4.37
785	| organism=Giardia_lamblia_ATCC_50803 | product=Kinase, CMGC CLK | location=CH991768:687262-688596(-) | length=444	gb|GL50803_92741	51 kDa	0 % (0.35)	5.84	0	5.31	3.97	0	0
786	| organism=Giardia_lamblia_ATCC_50803 | product=Hypothetical protein | location=CH991771:142134-142835(+) | length=233	gb|GL50803_28699	27 kDa	0 % (0.98)	3.89	2.26	2.12	3.97	2.06	2.18
787	| organism=Giardia_lamblia_ATCC_50803 | product=Phospholipase B | location=CH991768:756741-758447(+) | length=568	gb|GL50803_17277	66 kDa	0 % (0.98)	0	2.26	6.37	2.38	3.09	3.28
788	| organism=Giardia_lamblia_ATCC_50803 | product=Serine/threonine protein phosphatase 4 | location=CH991771:4418-5338(+) | length=306	gb|GL50803_2053	35 kDa	0 % (0.16)	0	0	0	1.59	0	3.28
789	| organism=Giardia_lamblia_ATCC_50803 | product=Serine/Threonine-protein kinase pkwA, putative | location=CH991767:1327136-1328263(+) | length=375	gb|GL50803_9173	41 kDa	0 % (0.16)	3.89	2.26	5.31	1.59	0	3.28
790	| organism=Giardia_lamblia_ATCC_50803 | product=Ribosomal protein P1B | location=CH991769:574697-575053(+) | length=118	gb|GL50803_17337	12 kDa	0 % (0.85)	2.92	0	4.25	3.97	0	4.37
791	| organism=Giardia_lamblia_ATCC_50803 | product=Kinase, STE STE20 | location=CH991761:251395-252666(+) | length=423	gb|GL50803_10609	47 kDa	0 % (0.44)	2.92	0	3.19	2.38	2.06	5.46
792	| organism=Giardia_lamblia_ATCC_50803 | product=Hypothetical protein | location=CH991769:544016-546292(-) | length=758	gb|GL50803_10181	85 kDa	0 % (0.23)	3.89	0	0	6.35	2.06	3.28
793	| organism=Giardia_lamblia_ATCC_50803 | product=Kinase, NEK | location=CH991762:16339-17868(-) | length=509	gb|GL50803_2483	57 kDa	0 % (0.74)	3.89	0	5.31	3.97	3.09	0
794	| organism=Giardia_lamblia_ATCC_50803 | product=Hypothetical protein | location=CH991779:161723-162094(+) | length=123	gb|GL50803_104250	14 kDa	0 % (0.49)	8.76	6.78	0	13.49	0	14.19
795	Tubulin beta chain OS=Phaeosphaeria nodorum GN=tubA PE=1 SV=2	sp|P41799|TBB_PHANO	50 kDa	95 % (0.015)	23.36	27.12	24.44	0	14.43	0
796	| organism=Giardia_lamblia_ATCC_50803 | product=Tryptophanyl-tRNA synthetase | location=CH991763:430607-431896(+) | length=429	gb|GL50803_3032	48 kDa	0 % (0.48)	3.89	2.26	4.25	3.97	0	3.28
797	| organism=Giardia_lamblia_ATCC_50803 | product=VSP | location=CH991763:689575-691821(+) | length=748	gb|GL50803_33279	76 kDa	95 % (0.027)	0	0	0	7.14	6.18	2.18
798	| organism=Giardia_lamblia_ATCC_50803 | product=Kinase, NEK-frag | location=CH991763:1356613-1358949(-) | length=778	gb|GL50803_16839	86 kDa	0 % (0.21)	1.95	0	0	6.35	0	4.37
799	| organism=Giardia_lamblia_ATCC_50803 | product=Sec13 | location=CH991767:224949-225833(-) | length=294	gb|GL50803_137698	31 kDa	0 % (0.15)	6.81	3.39	3.19	3.97	0	0
800	| organism=Giardia_lamblia_ATCC_50803 | product=Hypothetical protein | location=CH991767:1725475-1726884(-) | length=469	gb|GL50803_22629	53 kDa	0 % (0.48)	4.87	0	5.31	4.76	0	0
801	| organism=Giardia_lamblia_ATCC_50803 | product=Hypothetical protein | location=CH991768:642030-661406(+) | length=6458	gb|GL50803_137712	708 kDa	0 % (0.14)	6.81	0	4.25	0	0	0
802	Serum albumin OS=Bos taurus GN=ALB PE=1 SV=4	sp|P02769|ALBU_BOVIN (+1)	69 kDa	0 % (0.62)	13.63	0	0	1.59	0	4.37
803	| organism=Giardia_lamblia_ATCC_50803 | product=Hypothetical protein | location=CH991779:837334-837987(+) | length=217	gb|GL50803_10422	24 kDa	0 % (0.94)	1.95	2.26	4.25	3.97	2.06	2.18
804	| organism=Giardia_lamblia_ATCC_50803 | product=Hypothetical protein | location=CH991782:604316-604717(+) | length=133	gb|GL50803_29147	14 kDa	0 % (0.24)	2.92	4.52	4.25	1.59	4.12	2.18
805	| organism=Giardia_lamblia_ATCC_50803 | product=UsoAp | location=CH991768:215268-216569(-) | length=433	gb|GL50803_17536	49 kDa	0 % (0.64)	0	2.26	6.37	1.59	2.06	2.18
806	| organism=Giardia_lamblia_ATCC_50803 | product=Hypothetical protein | location=CH991762:237554-239407(-) | length=617	gb|GL50803_15213	70 kDa	0 % (0.094)	1.95	0	3.19	3.17	4.12	4.37
807	| organism=Giardia_lamblia_ATCC_50803 | product=CAMP-specific 3',5'-cyclic phosphodiesterase 4B | location=CH991769:313888-318003(-) | length=1371	gb|GL50803_14058	155 kDa	0 % (0.24)	3.89	0	6.37	0	2.06	0
808	| organism=Giardia_lamblia_ATCC_50803 | product=Hypothetical protein | location=CH991779:1276352-1276777(-) | length=141	gb|GL50803_14299	16 kDa	0 % (0.55)	2.92	3.39	0	3.17	3.09	2.18
809	| organism=Giardia_lamblia_ATCC_50803 | product=Hypothetical protein | location=CH991817:63149-63835(-) | length=228	gb|GL50803_15918	25 kDa	95 % (0.0053)	0	0	0	3.97	4.12	2.18
810	| organism=Giardia_lamblia_ATCC_50803 | product=Preimplantation protein 3 | location=CH991779:734834-735523(-) | length=229	gb|GL50803_3417	27 kDa	0 % (0.62)	0	2.26	3.19	3.17	0	0
811	| organism=Giardia_lamblia_ATCC_50803 | product=High cysteine protein | location=CH991769:18455-20065(-) | length=536	gb|GL50803_101832	57 kDa	0 % (0.94)	3.89	3.39	0	4.76	2.06	0
812	| organism=Giardia_lamblia_ATCC_50803 | product=tumor suppressor protein-like protein | location=CH991763:853347-854528(+) | length=393	gb|GL50803_4248	43 kDa	0 % (0.51)	2.92	0	7.44	0	3.09	2.18
813	| organism=Giardia_lamblia_ATCC_50803 | product=Chaperone protein dnaJ | location=CH991767:789804-790847(-) | length=347	gb|GL50803_9751	40 kDa	0 % (0.87)	2.92	3.39	3.19	3.17	0	5.46
814	| organism=Giardia_lamblia_ATCC_50803 | product=Kinesin-5 | location=CH991769:173962-177162(-) | length=1066	gb|GL50803_16425	116 kDa	0 % (0.70)	0	4.52	3.19	3.17	4.12	2.18
815	Pancreatic trypsin inhibitor OS=Bos taurus PE=1 SV=2	sp|P00974|BPT1_BOVIN	11 kDa	0 % (0.59)	3.89	0	3.19	3.97	0	0
816	| organism=Giardia_lamblia_ATCC_50803 | product=Hypothetical protein | location=CH991782:713153-714193(+) | length=346	gb|GL50803_24979	40 kDa	95 % (0.018)	1.95	0	0	3.17	3.09	3.28
817	| organism=Giardia_lamblia_ATCC_50803 | product=Hypothetical protein | location=CH991769:389190-390638(+) | length=482	gb|GL50803_7520	54 kDa	0 % (0.40)	4.87	3.39	0	3.17	0	0
818	| organism=Giardia_lamblia_ATCC_50803 | product=Hypothetical protein | location=CH991769:601599-608180(+) | length=2193	gb|GL50803_94117	241 kDa	0 % (0.23)	6.81	0	7.44	3.17	0	0
819	30S ribosomal protein S3 OS=Erythrobacter litoralis (strain HTCC2594) GN=rpsC PE=3 SV=1	rr|REV_Q2N9B7|REV_RS3_ERYLH	26 kDa	0 % (0.37)	0	3.39	0	0	0	0
820	Keratin, type I cytoskeletal 17 OS=Homo sapiens GN=KRT17 PE=1 SV=2	sp|Q04695|K1C17_HUMAN (+1)	48 kDa	0 % (0.86)	34.07	0	0	0	25.76	0
821	| organism=Giardia_lamblia_ATCC_50803 | product=Ribosomal protein S29A | location=CH991768:119616-120029(-) | length=137	gb|GL50803_39483	15 kDa	0 % (0.82)	1.95	4.52	2.12	3.97	2.06	3.28
822	| organism=Giardia_lamblia_ATCC_50803 | product=DRAP deaminase | location=CH991763:104069-105775(+) | length=568	gb|GL50803_16328	64 kDa	95 % (0.013)	0	0	0	4.76	2.06	3.28
823	| organism=Giardia_lamblia_ATCC_50803 | product=Hypothetical protein | location=CH991767:1660251-1660802(+) | length=183	gb|GL50803_13413	21 kDa	0 % (0.19)	2.92	2.26	3.19	2.38	0	2.18
824	| organism=Giardia_lamblia_ATCC_50803 | product=Hypothetical protein | location=CH991767:746426-747565(-) | length=379	gb|GL50803_6531	42 kDa	95 % (0.020)	4.87	3.39	5.31	1.59	0	2.18
825	| organism=Giardia_lamblia_ATCC_50803 | product=Copine I | location=CH991769:820891-821655(-) | length=254	gb|GL50803_8903	29 kDa	0 % (0.84)	3.89	0	3.19	3.97	2.06	0
826	| organism=Giardia_lamblia_ATCC_50803 | product=ERP3 | location=CH991779:838905-839525(-) | length=206	gb|GL50803_15204	23 kDa	0 % (0.19)	2.92	3.39	2.12	3.17	0	0
827	| organism=Giardia_lamblia_ATCC_50803 | product=hypothetical protein | location=CH991769:354754-355758(+) | length=334	gb|GL50803_10221	38 kDa	95 % (0.018)	4.87	4.52	3.19	0	0	2.18
828	| organism=Giardia_lamblia_ATCC_50803 | product=26S proteasome non-ATPase regulatory subunit 2 | location=CH991767:1706435-1710133(-) | length=1232	gb|GL50803_33166	136 kDa	0 % (0.12)	3.89	2.26	4.25	2.38	0	2.18
829	| organism=Giardia_lamblia_ATCC_50803 | product=Hypothetical protein | location=CH991779:751215-753740(-) | length=841	gb|GL50803_31998	94 kDa	0 % (0.50)	1.95	0	0	7.94	0	0
830	| organism=Giardia_lamblia_ATCC_50803 | product=Hypothetical protein | location=CH991763:315515-319330(+) | length=1271	gb|GL50803_7130	142 kDa	0 % (0.68)	0	2.26	4.25	4.76	0	4.37
831	| organism=Giardia_lamblia_ATCC_50803 | product=Kinase, NEK | location=CH991782:80392-83412(-) | length=1006	gb|GL50803_17231	111 kDa	95 % (0.017)	0	0	0	3.97	7.21	3.28
832	| organism=Giardia_lamblia_ATCC_50803 | product=HesB domain-containing protein | location=CH991769:853231-853626(+) | length=131	gb|GL50803_14821	14 kDa	0 % (0.58)	2.92	2.26	3.19	2.38	3.09	2.18
833	| organism=Giardia_lamblia_ATCC_50803 | product=Hypothetical protein | location=CH991782:86034-87155(-) | length=373	gb|GL50803_6120	42 kDa	0 % (0.99)	1.95	3.39	3.19	3.17	2.06	3.28
834	| organism=Giardia_lamblia_ATCC_50803 | product=Prefoldin subunit 3, putative | location=CH991769:948597-949175(-) | length=192	gb|GL50803_7030	22 kDa	0 % (0.42)	2.92	4.52	2.12	3.17	2.06	2.18
835	| organism=Giardia_lamblia_ATCC_50803 | product=hypothetical protein | location=CH991768:284689-285213(+) | length=174	gb|GL50803_10901	19 kDa	0 % (0.81)	1.95	2.26	3.19	1.59	2.06	3.28
836	| organism=Giardia_lamblia_ATCC_50803 | product=Protein F17L21.10 | location=CH991768:496200-496568(-) | length=122	gb|GL50803_6724	13 kDa	0 % (0.55)	3.89	2.26	3.19	1.59	3.09	3.28
837	| organism=Giardia_lamblia_ATCC_50803 | product=FixW protein, putative | location=CH991782:1157726-1158361(-) | length=211	gb|GL50803_23888	23 kDa	0 % (0.45)	2.92	3.39	0	3.97	2.06	3.28
838	| organism=Giardia_lamblia_ATCC_50803 | product=Type II inositol-1,4,5-trisphosphate 5-phosphatase precursor | location=CH991763:146434-148569(+) | length=711	gb|GL50803_14787	81 kDa	0 % (0.85)	0	0	2.12	1.59	0	0
839	| organism=Giardia_lamblia_ATCC_50803 | product=Hypothetical protein | location=CH991767:1232078-1233916(+) | length=612	gb|GL50803_4018	69 kDa	95 % (0.032)	1.95	0	0	2.38	3.09	3.28
840	| organism=Giardia_lamblia_ATCC_50803 | product=Spindle pole protein, putative | location=CH991768:663786-666590(+) | length=934	gb|GL50803_33660	104 kDa	0 % (0.38)	1.95	5.65	3.19	3.97	0	2.18
841	| organism=Giardia_lamblia_ATCC_50803 | product=Hypothetical protein | location=CH991767:1549558-1550856(+) | length=432	gb|GL50803_7233	47 kDa	0 % (0.38)	2.92	2.26	5.31	3.97	0	2.18
842	| organism=Giardia_lamblia_ATCC_50803 | product=Protein phosphatase 2A regulatory subunit, putative | location=CH991779:1081972-1084650(+) | length=892	gb|GL50803_9894	101 kDa	95 % (0.040)	1.95	0	0	3.17	3.09	2.18
843	| organism=Giardia_lamblia_ATCC_50803 | product=Alpha-snap | location=CH991801:61483-62361(-) | length=292	gb|GL50803_16521	32 kDa	95 % (0.025)	0	0	0	6.35	4.12	2.18
844	| organism=Giardia_lamblia_ATCC_50803 | product=Hypothetical protein | location=CH991782:376830-382073(-) | length=1747	gb|GL50803_15334	195 kDa	0 % (0.51)	4.87	0	2.12	3.17	0	0
845	| organism=Giardia_lamblia_ATCC_50803 | product=Syntaxin 1A | location=CH991782:603347-604270(-) | length=307	gb|GL50803_96994	35 kDa	0 % (0.18)	0	0	0	0	5.15	2.18
846	| organism=Giardia_lamblia_ATCC_50803 | product=Vacuolar protein sorting 11 | location=CH991776:241069-244335(+) | length=1088	gb|GL50803_17109	121 kDa	0 % (0.15)	0	2.26	4.25	0	0	0
847	| organism=Giardia_lamblia_ATCC_50803 | product=ABC transporter family protein | location=CH991782:875418-882182(-) | length=2254	gb|GL50803_16592	252 kDa	0 % (0.28)	4.87	0	3.19	0	2.06	0
848	| organism=Giardia_lamblia_ATCC_50803 | product=Protein 21.1 | location=CH991769:657126-659168(-) | length=680	gb|GL50803_17046	75 kDa	95 % (0.027)	0	0	0	3.17	7.21	3.28
849	| organism=Giardia_lamblia_ATCC_50803 | product=Hypothetical protein | location=CH991769:499720-500778(-) | length=352	gb|GL50803_10568	40 kDa	95 % (0.024)	6.81	2.26	6.37	0	0	0
850	| organism=Giardia_lamblia_ATCC_50803 | product=Cathepsin L precursor | location=CH991779:992275-994008(+) | length=577	gb|GL50803_14983	65 kDa	0 % (0.90)	2.92	2.26	3.19	1.59	2.06	4.37
851	| organism=Giardia_lamblia_ATCC_50803 | product=Hypothetical protein | location=CH991769:505855-506832(+) | length=325	gb|GL50803_10572	35 kDa	0 % (0.60)	3.89	3.39	0	1.59	3.09	0
852	| organism=Giardia_lamblia_ATCC_50803 | product=Ubiquitin-conjugating enzyme E2-17 kDa | location=CH991763:595965-596441(-) | length=158	gb|GL50803_3978	18 kDa	0 % (0.36)	2.92	2.26	3.19	3.17	0	2.18
853	| organism=Giardia_lamblia_ATCC_50803 | product=Developmentally regulated GTP-binding protein 1 | location=CH991779:873250-874356(+) | length=368	gb|GL50803_5871	41 kDa	0 % (0.59)	0	0	5.31	3.17	2.06	3.28
854	| organism=Giardia_lamblia_ATCC_50803 | product=Hypothetical protein | location=CH991767:1073778-1074356(-) | length=192	gb|GL50803_16156	21 kDa	0 % (0.94)	3.89	0	2.12	2.38	0	3.28
855	| organism=Giardia_lamblia_ATCC_50803 | product=U2 small nuclear ribonucleoprotein A', putative | location=CH991814:274806-275363(-) | length=185	gb|GL50803_7296	21 kDa	0 % (0.59)	3.89	0	3.19	2.38	0	2.18
856	| organism=Giardia_lamblia_ATCC_50803 | product=Hypothetical protein | location=CH991782:762866-763537(-) | length=223	gb|GL50803_11034	25 kDa	0 % (0.94)	2.92	0	2.12	3.17	0	2.18
857	| organism=Giardia_lamblia_ATCC_50803 | product=Leucine carboxyl methyltransferase | location=CH991793:23904-24998(-) | length=364	gb|GL50803_10516	41 kDa	0 % (0.38)	2.92	0	7.44	1.59	2.06	0
858	| organism=Giardia_lamblia_ATCC_50803 | product=ZipA | location=CH991767:717920-720418(-) | length=832	gb|GL50803_16811	92 kDa	95 % (0.0022)	0	0	0	3.17	2.06	2.18
859	| organism=Giardia_lamblia_ATCC_50803 | product=Protein 21.1 | location=CH991785:16043-17902(-) | length=619	gb|GL50803_14745	68 kDa	95 % (0.029)	0	2.26	0	3.97	3.09	5.46
860	| organism=Giardia_lamblia_ATCC_50803 | product=High cysteine membrane protein Group 1 | location=CH991801:62390-67237(-) | length=1615	gb|GL50803_15317	170 kDa	0 % (0.19)	0	0	0	2.38	0	6.55
861	| organism=Giardia_lamblia_ATCC_50803 | product=Hypothetical protein | location=CH991767:599072-601081(-) | length=669	gb|GL50803_10232	73 kDa	0 % (0.33)	2.92	0	0	4.76	4.12	0
862	Rho-associated protein kinase let-502 OS=Caenorhabditis briggsae GN=let-502 PE=3 SV=2	sp|A8WVU9|ROCK_CAEBR	139 kDa	0 % (0.37)	0	0	0	1.59	0	0
863	| organism=Giardia_lamblia_ATCC_50803 | product=RTCB PROTEIN | location=CH991779:472920-474668(-) | length=582	gb|GL50803_23602	65 kDa	0 % (0.95)	1.95	0	5.31	4.76	2.06	0
864	| organism=Giardia_lamblia_ATCC_50803 | product=Hypothetical protein | location=CH991767:1556840-1561825(-) | length=1661	gb|GL50803_21474	182 kDa	0 % (0.40)	1.95	0	5.31	2.38	0	0
865	| organism=Giardia_lamblia_ATCC_50803 | product=Hypothetical protein | location=CH991763:1381352-1382707(+) | length=451	gb|GL50803_4852	49 kDa	0 % (0.12)	0	0	0	5.55	0	4.37
866	| organism=Giardia_lamblia_ATCC_50803 | product=1,4-alpha-glucan branching enzyme | location=CH991767:1874075-1876426(-) | length=783	gb|GL50803_15823	91 kDa	0 % (0.57)	1.95	0	0	5.55	0	0
867	| organism=Giardia_lamblia_ATCC_50803 | product=Protein 21.1 | location=CH991782:1187606-1191046(-) | length=1146	gb|GL50803_95192	124 kDa	95 % (0.0089)	0	0	0	4.76	4.12	2.18
868	| organism=Giardia_lamblia_ATCC_50803 | product=Dynein light chain | location=CH991779:1317930-1318264(-) | length=100	gb|GL50803_15124	11 kDa	0 % (0.73)	2.92	2.26	2.12	1.59	3.09	3.28
869	| organism=Giardia_lamblia_ATCC_50803 | product=Hypothetical protein | location=CH991779:1075084-1076061(+) | length=325	gb|GL50803_15076	36 kDa	0 % (0.63)	1.95	2.26	2.12	1.59	0	3.28
870	| organism=Giardia_lamblia_ATCC_50803 | product=Hypothetical protein | location=CH991801:117931-118227(-) | length=98	gb|GL50803_4239	11 kDa	0 % (0.30)	1.95	2.26	0	1.59	4.12	2.18
871	| organism=Giardia_lamblia_ATCC_50803 | product=EB1 | location=CH991779:874415-875131(-) | length=238	gb|GL50803_14048	27 kDa	0 % (0.33)	1.95	2.26	3.19	2.38	0	2.18
872	| organism=Giardia_lamblia_ATCC_50803 | product=Hypothetical protein | location=CH991782:237981-239039(-) | length=352	gb|GL50803_5615	39 kDa	0 % (0.31)	2.92	2.26	0	3.17	3.09	2.18
873	| organism=Giardia_lamblia_ATCC_50803 | product=Prenylated synaptobrevin/VAMP, putative | location=CH991814:115433-116098(+) | length=221	gb|GL50803_7306	24 kDa	0 % (0.20)	1.95	3.39	2.12	1.59	0	2.18
874	| organism=Giardia_lamblia_ATCC_50803 | product=Hypothetical protein | location=CH991793:167117-167602(+) | length=161	gb|GL50803_4820	18 kDa	0 % (0.37)	2.92	3.39	2.12	3.17	0	2.18
875	| organism=Giardia_lamblia_ATCC_50803 | product=HIT family protein | location=CH991779:927280-927681(+) | length=133	gb|GL50803_4156	14 kDa	0 % (0.81)	1.95	3.39	0	3.17	0	3.28
876	| organism=Giardia_lamblia_ATCC_50803 | product=IFT complex B | location=CH991782:537171-539189(-) | length=672	gb|GL50803_15428	76 kDa	0 % (0.33)	3.89	0	0	2.38	2.06	4.37
877	| organism=Giardia_lamblia_ATCC_50803 | product=Hypothetical protein | location=CH991782:219860-222967(+) | length=1035	gb|GL50803_32509 (+1)	116 kDa	0 % (0.93)	0	4.52	2.12	3.97	0	2.18
878	| organism=Giardia_lamblia_ATCC_50803 | product=Macrophage migration inhibitory factor | location=CH991814:440247-440591(+) | length=114	gb|GL50803_12091	12 kDa	0 % (0.95)	3.89	2.26	0	3.17	0	3.28
879	Myosin-2 heavy chain OS=Dictyostelium discoideum GN=mhcA PE=1 SV=3	sp|P08799|MYS2_DICDI	244 kDa	0 % (0.37)	0	2.26	0	0	0	0
880	| organism=Giardia_lamblia_ATCC_50803 | product=Phosphomannomutase-2 | location=CH991768:715633-717216(-) | length=527	gb|GL50803_11448	59 kDa	0 % (0.17)	2.92	2.26	5.31	2.38	2.06	0
881	| organism=Giardia_lamblia_ATCC_50803 | product=Hypothetical protein | location=CH991763:845259-846683(+) | length=474	gb|GL50803_16350	51 kDa	0 % (0.26)	2.92	3.39	3.19	2.38	0	3.28
882	| organism=Giardia_lamblia_ATCC_50803 | product=Tenascin precursor | location=CH991782:602176-602949(-) | length=257	gb|GL50803_10330	28 kDa	0 % (0.12)	1.95	2.26	0	2.38	3.09	3.28
883	| organism=Giardia_lamblia_ATCC_50803 | product=Protein phosphatase 2C | location=CH991763:432020-433555(+) | length=511	gb|GL50803_32312	57 kDa	95 % (0.0040)	3.89	3.39	2.12	0	0	0
884	| organism=Giardia_lamblia_ATCC_50803 | product=Hypothetical protein | location=CH991782:590087-591103(+) | length=338	gb|GL50803_10341	38 kDa	95 % (0.040)	1.95	3.39	6.37	0	0	0
885	| organism=Giardia_lamblia_ATCC_50803 | product=Hypothetical protein | location=CH991767:745240-746250(-) | length=336	gb|GL50803_14235	38 kDa	0 % (0.34)	1.95	4.52	3.19	0	0	4.37
886	| organism=Giardia_lamblia_ATCC_50803 | product=Hypothetical protein | location=CH991763:658048-659445(-) | length=465	gb|GL50803_9098	52 kDa	0 % (0.46)	0	3.39	2.12	2.38	0	0
887	| organism=Giardia_lamblia_ATCC_50803 | product=Ribosomal protein L7Ae | location=CH991779:911352-911720(+) | length=122	gb|GL50803_11287	13 kDa	0 % (0.13)	0	0	0	3.97	0	5.46
888	| organism=Giardia_lamblia_ATCC_50803 | product=Hypothetical protein | location=CH991814:405260-406063(-) | length=267	gb|GL50803_12062	31 kDa	0 % (0.49)	3.89	0	4.25	2.38	0	2.18
889	| organism=Giardia_lamblia_ATCC_50803 | product=Vacuolar ATP synthase 16 kDa proteolipid subunit | location=CH991767:140238-140759(+) | length=173	gb|GL50803_8559	18 kDa	0 % (0.13)	0	0	0	3.17	0	2.18
890	| organism=Giardia_lamblia_ATCC_50803 | product=Hypothetical protein | location=CH991776:81986-83599(+) | length=537	gb|GL50803_16267	63 kDa	0 % (0.27)	1.95	0	0	0	3.09	7.64
891	| organism=Giardia_lamblia_ATCC_50803 | product=Kinesin-1 | location=CH991767:586787-589726(+) | length=979	gb|GL50803_13825	108 kDa	95 % (0.044)	0	0	0	3.17	2.06	6.55
892	| organism=Giardia_lamblia_ATCC_50803 | product=Hypothetical protein | location=CH991768:587599-589095(-) | length=498	gb|GL50803_14921	55 kDa	0 % (0.37)	2.92	0	0	3.17	5.15	0
893	| organism=Giardia_lamblia_ATCC_50803 | product=Kinesin-9 | location=CH991779:1147662-1149965(-) | length=767	gb|GL50803_6404	84 kDa	0 % (0.37)	0	0	0	7.94	0	0
894	| organism=Giardia_lamblia_ATCC_50803 | product=Glucosamine 6-phosphate N-acetyltransferase | location=CH991768:953835-954281(+) | length=148	gb|GL50803_14651	17 kDa	0 % (0.38)	1.95	2.26	2.12	3.17	2.06	2.18
895	| organism=Giardia_lamblia_ATCC_50803 | product=L-asparaginase | location=CH991779:966911-968113(+) | length=400	gb|GL50803_7865	44 kDa	0 % (0.45)	1.95	2.26	2.12	2.38	2.06	0
896	| organism=Giardia_lamblia_ATCC_50803 | product=Centrin | location=CH991767:759544-760029(-) | length=161	gb|GL50803_6744	19 kDa	95 % (0.0064)	0	0	0	1.59	3.09	2.18
897	| organism=Giardia_lamblia_ATCC_50803 | product=Hypothetical protein | location=CH991814:458066-459931(-) | length=621	gb|GL50803_12105	70 kDa	0 % (0.43)	1.95	0	3.19	2.38	3.09	2.18
898	| organism=Giardia_lamblia_ATCC_50803 | product=Alpha-15 giardin | location=CH991761:60689-61600(-) | length=303	gb|GL50803_13996	34 kDa	0 % (0.87)	2.92	0	2.12	2.38	2.06	0
899	| organism=Giardia_lamblia_ATCC_50803 | product=FKBP-type peptidyl-prolyl cis-trans isomerase | location=CH991771:105681-106328(-) | length=215	gb|GL50803_101339	24 kDa	0 % (0.17)	1.95	2.26	2.12	2.38	0	0
900	| organism=Giardia_lamblia_ATCC_50803 | product=Chaperone protein DnaK HSP70 | location=CH991782:816822-818744(-) | length=640	gb|GL50803_14581	70 kDa	0 % (0.68)	1.95	0	2.12	2.38	0	3.28
901	| organism=Giardia_lamblia_ATCC_50803 | product=Valine-tRNA ligase | location=CH991768:1040114-1043770(-) | length=1218	gb|GL50803_35428	139 kDa	0 % (0.78)	0	0	2.12	0	0	3.28
902	| organism=Giardia_lamblia_ATCC_50803 | product=Clusterin associated protein 1, putative | location=CH991769:123193-124488(+) | length=431	gb|GL50803_16707	49 kDa	0 % (0.31)	1.95	3.39	2.12	2.38	2.06	0
903	| organism=Giardia_lamblia_ATCC_50803 | product=Kinase, NEK | location=CH991768:281048-282013(-) | length=321	gb|GL50803_10893	36 kDa	0 % (0.71)	1.95	0	2.12	2.38	3.09	0
904	| organism=Giardia_lamblia_ATCC_50803 | product=Kinase, STE STE20 | location=CH991782:703808-705391(-) | length=527	gb|GL50803_15514	58 kDa	0 % (0.55)	0	0	4.25	3.97	4.12	0
905	| organism=Giardia_lamblia_ATCC_50803 | product=V-SNARE | location=CH991779:522484-523200(+) | length=238	gb|GL50803_9489	26 kDa	0 % (0.29)	3.89	0	4.25	2.38	0	0
906	| organism=Giardia_lamblia_ATCC_50803 | product=Hypothetical protein | location=CH991782:1006089-1017698(+) | length=3869	gb|GL50803_113722	426 kDa	0 % (0.087)	2.92	3.39	4.25	0	3.09	0
907	| organism=Giardia_lamblia_ATCC_50803 | product=Hypothetical protein | location=CH991776:399002-399772(-) | length=256	gb|GL50803_15847	29 kDa	0 % (0.75)	1.95	0	2.12	3.17	2.06	0
908	| organism=Giardia_lamblia_ATCC_50803 | product=Hypothetical protein | location=CH991767:370386-371978(+) | length=530	gb|GL50803_12867	61 kDa	0 % (0.37)	0	2.26	0	0	0	0
909	| organism=Giardia_lamblia_ATCC_50803 | product=Kinase, NEK | location=CH991801:42359-43519(+) | length=386	gb|GL50803_13921	43 kDa	0 % (0.37)	0	0	0	3.17	0	0
910	| organism=Giardia_lamblia_ATCC_50803 | product=CDP-diacylglycerol-glycerol-3-phosphate 3-phosphatidyltransferase | location=CH991769:132377-133270(-) | length=297	gb|GL50803_7259	32 kDa	0 % (0.37)	3.89	0	0	0	0	0
911	Ribulose bisphosphate carboxylase large chain OS=Aethionema cordifolium GN=rbcL PE=3 SV=1	sp|A4QJC3|RBL_AETCO (+10)	53 kDa	0 % (0.79)	0	3.39	0	0	5.15	0
912	| organism=Giardia_lamblia_ATCC_50803 | product=Transcription factor, putative | location=CH991779:705109-707946(-) | length=945	gb|GL50803_16568	105 kDa	0 % (0.35)	2.92	0	0	3.17	0	6.55
913	| organism=Giardia_lamblia_ATCC_50803 | product=Sjogren's syndrome nuclear autoantigen 1-like protein | location=CH991776:55743-56063(+) | length=106	gb|GL50803_16263	12 kDa	0 % (0.77)	1.95	2.26	0	0	2.06	3.28
914	| organism=Giardia_lamblia_ATCC_50803 | product=Hypothetical protein | location=CH991761:292714-294459(+) | length=581	gb|GL50803_16313	66 kDa	0 % (0.75)	1.95	2.26	2.12	0	2.06	3.28
915	| organism=Giardia_lamblia_ATCC_50803 | product=Ubiquitin fusion degradation protein 1 | location=CH991769:570519-571460(+) | length=313	gb|GL50803_3994	35 kDa	0 % (0.21)	3.89	2.26	2.12	0	2.06	2.18
916	| organism=Giardia_lamblia_ATCC_50803 | product=Hypothetical protein | location=CH991769:631991-632611(+) | length=206	gb|GL50803_17347	23 kDa	95 % (0.0022)	0	0	0	3.17	2.06	2.18
917	| organism=Giardia_lamblia_ATCC_50803 | product=Hypothetical protein | location=CH991768:148066-148626(-) | length=186	gb|GL50803_15472	20 kDa	0 % (0.15)	4.87	0	0	3.97	4.12	6.55
918	| organism=Giardia_lamblia_ATCC_50803 | product=Hypothetical protein | location=CH991763:1040793-1041254(-) | length=153	gb|GL50803_5568	17 kDa	0 % (0.13)	2.92	0	2.12	0	0	0
919	| organism=Giardia_lamblia_ATCC_50803 | product=ERP2 | location=CH991768:794118-794675(-) | length=185	gb|GL50803_9079	20 kDa	0 % (0.95)	0	2.26	0	0	2.06	0
920	| organism=Giardia_lamblia_ATCC_50803 | product=Hypothetical protein | location=CH991764:70139-70720(+) | length=193	gb|GL50803_11246	22 kDa	0 % (0.14)	1.95	3.39	2.12	2.38	0	0
921	| organism=Giardia_lamblia_ATCC_50803 | product=Hypothetical protein | location=CH991785:7755-8609(+) | length=284	gb|GL50803_3538	30 kDa	0 % (0.34)	0	2.26	2.12	1.59	2.06	4.37
[truncated: 361 more rows]

## Sheet: unique peptides
	Table S1: Protein identification by mass spectrometry
	Raw data exported from proteome software Scaffold version 3.0
	Displaying: Number of Unique Peptides
[truncated: 1,285 more rows]
