# Supplementary material for: Proteomics of Secretory and Endocytic Organelles in Giardia lamblia
Source: PLoS One. 2014 Apr 14;9(4):e94089. doi: 10.1371/journal.pone.0094089 (PMC3986054; doi:10.1371/journal.pone.0094089)
Supplement: Table S2 — ESV and PV candidate list with additional information. For each of the 72 ESV and 82 PV candidates, the following information is provided: protein category (column B), GeneID (column C) and product description (column E) according to the G. lamblia genome database, NCBI reference number (column D), manual re-annotation (column F) and the prediction tools it is based on (column G), number of transmembrane domains (column H), signal peptide (column I), significant stage-specific up-regulation of transcription (column J), localization of HA-tagged variants determined in this study (column K), and literature information (column L). TMD: Transmembrane domains; SP: Signal peptide; ER: Endoplasmic Reticulum; ESV: Encystation specific vesicles; PV: Peripheral vesicles; CYT: Cytosol; PM: Plasma membrane; asterisk: prediction tools return different results. (XLSX) [file pone.0094089.s007.xlsx]

## Sheet: 72 ESV candidates
	Table S2a: ESV candidate list
	Abbreviations: TMD: Transmembrane domains; SP: Signal peptide; ER: Endoplasmic Reticulum; ESV: Encystation specific vesicles; *: predictions not consistent between different databases
	Category	Gene ID (GiardiaDB)	NCBI Reference	Product Description (GiardiaDB)	Re-annotation	Re-annotation based on	TMD	SP	Upregulated (Morf et al., 2010)	Localization (HA-tagged variant)	Literature
	Hypothetical protein, Giardia-specific	GL50803_2014	XP_001709191.1	Hypothetical protein	no		0	no	no	na
	Hypothetical protein, Giardia-specific	GL50803_7350	XP_001708748.1	Hypothetical protein	no		0*	no	no	cytoplasm
	Hypothetical protein, Giardia-specific	GL50803_9007	XP_001706306.1	Hypothetical protein	no		0*	no	no	na
	Hypothetical protein, Giardia-specific	GL50803_9157	XP_001708584.1	Hypothetical protein	no		0*	no	no	cytoplasm
	Hypothetical protein, Giardia-specific	GL50803_10221	EFD95375.1	hypothetical protein	no		2*	no	no	ER
	Hypothetical protein, Giardia-specific	GL50803_10568	XP_001706459.1	Hypothetical protein	no		0	no	no	na
	Hypothetical protein, Giardia-specific	GL50803_14235	XP_001707564.1	Hypothetical protein	no		0	yes*	no	na
	Hypothetical protein, Giardia-specific	GL50803_14458	XP_001704099.1	Hypothetical protein	no		1*	yes*	no	Perinuclear ER, ER exit sites, ESVs
	Hypothetical protein, Giardia-specific	GL50803_16522	XP_001705230.1	Hypothetical protein	no		0	no	no	na
	Hypothetical protein, Giardia-specific	GL50803_22136	XP_001704122.1	Hypothetical protein	no		2*	no	no	ER
	Hypothetical protein, Giardia-specific	GL50803_24453	XP_001707017.1	Hypothetical protein	no		0	no	no	na
	Hypothetical protein, Giardia-specific	GL50803_25205	XP_001705283.1	Hypothetical protein	no		14*	no	no	ER, ESVs
	Hypothetical protein, Giardia-specific	GL50803_32419	XP_001705032.1	Hypothetical protein	no		0*	no	no	ER, ER exit sites, ESVs
	Hypothetical protein, Giardia-specific	GL50803_87926	XP_001710044.1	Hypothetical protein	no		0*	no	no	ventral disc
	Hypothetical protein, Giardia-specific	GL50803_90434	XP_001709120.1	Hypothetical protein	no		0*	no	no	na
	Hypothetical protein, Giardia-specific	GL50803_113722	XP_001710220.1	Hypothetical protein	no		2*	no	no	na
	Hypothetical protein, Giardia-specific	GL50803_137705	XP_001708970.1	Hypothetical protein	no		0	no	no	na
	Hypothetical protein, Giardia-specific	GL50803_137712	XP_001708077.1	Hypothetical protein	no		0	no	no	na
	Hypothetical protein, not Giardia-specific	GL50803_5568	XP_001707223.1	Hypothetical protein	no		0	no	no	na
	Hypothetical protein, not Giardia-specific	GL50803_8799	XP_001707213.1	Hypothetical protein	no		0	no	no	na
	Hypothetical protein, not Giardia-specific	GL50803_11246	XP_001704827.1	Hypothetical protein	no		0	no	no	na
	Hypothetical protein, not Giardia-specific	GL50803_13262	XP_001705386.1	Hypothetical protein	no		0	no	no	na
	Hypothetical protein, not Giardia-specific	GL50803_14345	XP_001704040.1	Coiled-coil protein	no		0*	no	no	na
	Hypothetical protein, not Giardia-specific	GL50803_14877	EFD95297.1	hypothetical protein	no		0	no	no	na
	Hypothetical protein, not Giardia-specific	GL50803_15956	XP_001707090.1	WD-40 repeat protein	no		0*	no	no	ER
	Hypothetical protein, not Giardia-specific	GL50803_22806	XP_001709053.1	Hypothetical protein	no		0	no	no	na
	Hypothetical protein, not Giardia-specific	GL50803_23357	XP_001704933.1	NYD-SP28 protein	hypothetical protein	pBLAST, SMART, HHPred	0	no	no	na
	Hypothetical protein, not Giardia-specific	GL50803_88581	XP_001705824.1	Synaptic glycoprotein SC2	no		3	no	yes	ER
	Hypothetical protein, not Giardia-specific	GL50803_94654	XP_001707275.1	Hypothetical protein	no		0	no	no	na
	Metabolism	GL50803_4059	XP_001709215.1	MTA/SAH-nucleosidase	no		0*	no	no	na
	Metabolism	GL50803_4507	XP_001710259.1	CTP synthase/UTP-ammonia lyase	no		0	no	no	na
	Metabolism	GL50803_6757	XP_001708441.1	Pyrazinamidase/nicotinamidase	Isochorismatase	pBLAST, SMART (Pfam-domain)	0	no	no	na
	Proteasome	GL50803_7896	XP_001705055.1	26S proteasome non-ATPase regulatory subunit 7	no		0	no	no	na
	Proteasome	GL50803_16823	XP_001707361.1	Non ATPase subunit MPR1 of 26S proteasome	no		0	no	no	na
	Nuclei	GL50803_7474	XP_001707984.1	DNA-directed RNA polymerase RPB3	no		0	no	no	na
	Ribosome / Translation	GL50803_9899	EFD95478.1	hypothetical protein	putative eIF2A	pBLAST, SMART	0	no	no	na
	Ribosome / Translation	GL50803_10341	XP_001709960.1	Hypothetical protein	putative 50S ribosomal protein L1	HHPred, SMART, NCBI domain	0	no	no	na
	Ribosome / Translation	GL50803_10780	XP_001706605.1	Ribosomal protein S27	no		0	no	no	na
	Ribosome / Translation	GL50803_11319	XP_001708621.1	U3 snRNP IMP3, putative	no		0	no	no	na
	Ribosome / Translation	GL50803_11755	XP_001708683.1	Hypothetical protein	30S ribosomal protein S8E	pBLAST, SMART, HHPred, NCBI domain	0	no	no	na
	Ribosome / Translation	GL50803_15156	XP_001709071.1	SRP GTPase	no		0	no	no	cytoplasm, ER, ESVs
	Ribosome / Translation	GL50803_15546	XP_001704075.1	Hypothetical protein	putative eIF3	SMART, HHPred	0	no	no	na
	Ribosome / Translation	GL50803_40521	XP_001704856.1	Hypothetical protein	putative eIF2A	pBLAST, SMART, HHPred	0	no	no	na
	Sugar metabolism	GL50803_8382	XP_001706370.1	Short-chain dehydrogenase, putative	Putative UDP-GlcNAc-4’-epimerase (GALE)	Manual sequence analysis (see supplementary data)	1*	yes cleav.	no	ER
	Sugar metabolism	GL50803_10324	XP_001709969.1	Ribulose-phosphate 3-epimerase	no		0	no	no	na
	Sugar metabolism	GL50803_11595	XP_001707817.1	Hypothetical protein	Glycosyl transferase family 8 protein	SMART, HHPred, NCBI domain	0	no	no	cytoplasm
	Sugar metabolism	GL50803_15483	XP_001706229.1	Hypothetical protein	UDP-GlcNAc transporter	Samuelson 2008, Banerjee et al., 2008	8*	yes*	no	ER, perinuclear ER, punctuate peripheral ER regions or emerging ESVs	Samuelson et al., 2008, Banerjee et al., 2008
	Nucleic acid metabolism	GL50803_16887	XP_001707147.1	ATP-dependent RNA helicase HAS1, putative	no		0	no	no	na
	Nucleic acid metabolism	GL50803_113365	XP_001705612.1	5'-3' exoribonuclease 2	no		0*	no	no	na
	Motor protein	GL50803_101138	XP_001707329.1	Dynein heavy chain	no		0*	no	no	na
	Motor protein	GL50803_111950	XP_001708808.1	Dynein heavy chain	no		0*	no	no	na
	Transporter	GL50803_11299	XP_001706096.1	Amino acid transporter, putative	no		10*	no	no	ER
	ER	GL50803_101339	XP_001706925.1	FKBP-type peptidyl-prolyl cis-trans isomerase	no		0	yes* cleav.	no	na
	Miscellaneous	GL50803_6185	XP_001706261.1	Hypothetical protein	nucleotide triphosphate hydrolase (NTPase)	SMART, HHPred, NCBI domain	0	no	no	na
	Miscellaneous	GL50803_7207	XP_001708072.1	Hypothetical protein	Calcium-binding protein	SMART, pBLAST, HHPred	0	no	no	cytoplasm
	Miscellaneous	GL50803_8524	XP_001708255.1	Transitional endoplasmic reticulum ATPase	AAA ATPase	SMART, pBLAST, HHPred	0	no	no	na
	Miscellaneous	GL50803_9594	XP_001707505.1	Hsp70 binding protein	no		0	no	no	na
	Miscellaneous	GL50803_14277	XP_001704279.1	N-acetyltransferase-like protein	no		0	no	no	na
	Miscellaneous	GL50803_14604	XP_001710315.1	Nucleotide-binding protein 1	cytosolic Fe-S cluster assembling factor NBP35	pBLAST, SMART	0	no	no	na
	Miscellaneous	GL50803_32838	EFD95356.1	hypothetical protein	Nitrogen fixation protein NifU	SMART (Pfam), NCBI superfamily, HHPred	0	no	no	na
	Miscellaneous	GL50803_113143	XP_001709085.1	Lipopolysaccharide-responsive and beige-like anchor protein	no		0*	no	no	na
	Miscellaneous	GL50803_9058	XP_001705887.1	Hypothetical protein	Putative TAP42 (type 2A phosphatase-associated protein 42)	SMART (Pfam), HHPred	0	no	no	na
	Trafficking	GL50803_8049	XP_001709009.1	Hypothetical protein	Putative importin alpha	NCBI multidomain, HHPred, (pBLAST)	0*	no	no	na
	Trafficking	GL50803_15204	XP_001706055.1	ERP3	no		1	yes* cleav.	no	na
	Trafficking	GL50803_17109	XP_001706754.1	Vacuolar protein sorting 11	no		0*	no	no	na
	Trafficking	GL50803_137698	XP_001708557.1	Sec13	no		0*	no	no	na
	Phosphatases / Kinases	GL50803_14545	XP_001704982.1	Serine/threonine protein phosphatase PP1 isozyme 7	putative serine/threonine-protein phosphatase PP2A	SMART, NCBI	0	no	no	na
	Phosphatases / Kinases	GL50803_14661	XP_001706287.1	Kinase, CAMK CAMKL	Serine/threonine protein kinase	pBLAST, SMART, HHPred, NCBI domain	0	no	no	na	Mannin et al., 2011
	Phosphatases / Kinases	GL50803_32312	XP_001708648.1	Protein phosphatase 2C	no		0	no	no	na
	Flagella / Cytoskeleton	GL50803_4026	XP_001704843.1	Alpha-19 giardin	no		0	no	no	na
	Flagella / Cytoskeleton	GL50803_15587	XP_001708488.1	Protein 21.1	no		0	no	no	na
	Flagella / Cytoskeleton	GL50803_24009	XP_001706325.1	Protein 21.1	no		0	no	no	na

## Sheet: 82 PV candidates
	Table S2b: PV candidate list
	Abbreviations: TMD: Transmembrane domains; SP: Signal peptide; ER: Endoplasmic Reticulum; PNER: Perinuclear ER; PM: plasma membrane; PV: Peripheral vesicles; CYT: Cytosol
	Category	Gene ID (GiardiaDB)	NCBI Reference	Product Description (GiardiaDB)	Re-annotation	Re-annotation based on	TMD	SP	Localization (HA-tagged variant)	Literature
	Hypothetical protein, Giardia-specific	GL50803_13651	XP_001706341.1	Hypothetical protein	no		0	no
	Hypothetical protein, Giardia-specific	GL50803_15918	XP_001705066.1	Hypothetical protein	no		0	no
	Hypothetical protein, Giardia-specific	GL50803_16811	XP_001707548.1	ZipA	hypothetical protein	pBLAST, SMART	0	no
	Hypothetical protein, Giardia-specific	GL50803_17468	XP_001708526.1	Hypothetical protein	no		0	yes
	Hypothetical protein, Giardia-specific	GL50803_29119	EFD95024.1	hypothetical protein	no		0	no
	Hypothetical protein, Giardia-specific	GL50803_6535	XP_001707562.1	Hypothetical protein	no		0	no
	Hypothetical protein, Giardia-specific	GL50803_9573	XP_001704430.1	Hypothetical protein	no		0	no
	Hypothetical protein, Giardia-specific	GL50803_13774	XP_001708551.1	Hypothetical protein	no		0	no
	Hypothetical protein, Giardia-specific	GL50803_13783	XP_001707630.1	Hypothetical protein	no		0	no
	Hypothetical protein, Giardia-specific	GL50803_16926	XP_001706351.1	Hypothetical protein	no		0	no
	Hypothetical protein, Giardia-specific	GL50803_17330	XP_001706491.1	Hypothetical protein	no		0	no
	Hypothetical protein, Giardia-specific	GL50803_17571	XP_001704825.1	Trichohyalin	hypothetical protein	pBLAST, SMART	0	no
	Hypothetical protein, Giardia-specific	GL50803_24451	XP_001707013.1	Hypothetical protein	no		0	no
	Hypothetical protein, Giardia-specific	GL50803_3920	XP_001706921.1	Hypothetical protein	no		0	no
	Hypothetical protein, Giardia-specific	GL50803_4852	XP_001704911.1	Hypothetical protein	no		0	no
	Hypothetical protein, Giardia-specific	GL50803_5890	XP_001706349.1	Hypothetical protein	no		0	no
	Hypothetical protein, Giardia-specific	GL50803_6334	XP_001706196.1	Hypothetical protein	no		0	no
	Hypothetical protein, Giardia-specific	GL50803_10181	XP_001706496.1	Hypothetical protein	no		0	no
	Hypothetical protein, Giardia-specific	GL50803_10524	XP_001708525.1	Hypothetical protein	no		0	no
	Hypothetical protein, Giardia-specific	GL50803_10608	XP_001705861.1	Hypothetical protein	no		0	no
	Hypothetical protein, Giardia-specific	GL50803_112893	XP_001704333.1	Hypothetical protein	no		0	no
	Hypothetical protein, Giardia-specific	GL50803_14971	XP_001705907.1	Hypothetical protein	no		0	no
	Hypothetical protein, Giardia-specific	GL50803_16543	XP_001706948.1	Hypothetical protein	no		0	yes
	Hypothetical protein, Giardia-specific	GL50803_4018	XP_001707400.1	Hypothetical protein	no		0	no
	Hypothetical protein, Giardia-specific	GL50803_4270	EFD95669.1	hypothetical protein	no		0	no	PM, CYT, PVs?
	Hypothetical protein, Giardia-specific	GL50803_17347	XP_001706558.1	Hypothetical protein	no		0	no
	Hypothetical protein, not Giardia-specific	GL50803_91354	XP_001708581.1	H-SHIPPO 1	hypothetical protein	pBLAST, SMART	0	no
	Hypothetical protein, not Giardia-specific	GL50803_10522	XP_001708523.1	Hypothetical protein	no		0	no
	Hypothetical protein, not Giardia-specific	GL50803_16237	XP_001705259.1	Hypothetical protein	no		0	no
	Hypothetical protein, not Giardia-specific	GL50803_16367	XP_001706154.1	Hypothetical protein	no		0	no
	Hypothetical protein, not Giardia-specific	GL50803_16998	XP_001706627.1	Hypothetical protein	no		0	no
	Hypothetical protein, not Giardia-specific	GL50803_7778	XP_001704988.1	Hypothetical protein	no		0	no
	Ribosome / Translation	GL50803_11287	XP_001706107.1	Ribosomal protein L7Ae	no		0	no
	Ribosome / Translation	GL50803_14869	XP_001708850.1	Ribosomal protein L24	no		0	no
	Sugar metabolism	GL50803_104031	XP_001706726.1	Glycogen synthase, putative	no		0	no
	Nucleic acid metabolism	GL50803_16328	XP_001705909.1	DRAP deaminase	pseudouridine synthase	pBLAST, SMART, HHPred	0	no
	Motor protein	GL50803_13825	XP_001704723.1	Kinesin-1	no		0	no
	Transporter	GL50803_40224	XP_001710093.1	MDR protein-like protein	no		6	no	ER, PNER
	ER	GL50803_14856	XP_001709237.1	SRP receptor	no		0	no
	Miscellaneous	GL50803_3095	XP_001706268.1	Hypothetical protein	Cyclin_N domain containing protein	pBLAST, SMART	0	no
	Miscellaneous	GL50803_8394	XP_001708714.1	Hypothetical protein	RdX-domain containing protein	pBLAST, SMART	0	no
	Miscellaneous	GL50803_32697	XP_001705602.1	Hypothetical protein	methyltransferase-domain containing protein	pBLAST, SMART	0	no
	Miscellaneous	GL50803_24979	XP_001710034.1	Hypothetical protein	thioredoxin domain containing protein	pBLAST, SMART	0	yes
	Miscellaneous	GL50803_2013	XP_001709192.1	Glutaredoxin-related protein	no		0	no
	Miscellaneous	GL50803_2933	XP_001704643.1	Programmed cell death protein-like protein	no		0	no
	Miscellaneous	GL50803_5871	XP_001706072.1	Developmentally regulated GTP-binding protein 1	no		0	no
	Miscellaneous	GL50803_8559	XP_001708509.1	V-type ATPase, 16 kDa proteolipid subunit	no		3	yes	ER, PNER
	Trafficking	GL50803_16521	XP_001705224.1	Alpha-SNAP	no		0	no	PVs
	Trafficking	GL50803_15104	XP_001708456.1	Sec1, putative	no		1	no	PVs
	Trafficking	GL50803_15339	XP_001709349.1	Adaptor protein (AP) complex large chain subunit BetaA	no		0	no	ER
	Trafficking	GL50803_96994	XP_001709967.1	Syntaxin 1A	Qa3-SNARE	Elias et al., 2008	1	no	PVs	Elias et al., 2008
	Trafficking	GL50803_15472	XP_001708833.1	Hypothetical protein	VPS46a	Leung et al.2008	0	no	CYT, PM?, PVs?	Leung et al.2008
	Phosphatases / Kinases	GL50803_11554	XP_001709935.1	Kinase, NEK	no		0	no		Mannin et al., 2011
	Phosphatases / Kinases	GL50803_15953	XP_001707221.1	Kinase, NEK	no		0	no		Mannin et al., 2011
	Phosphatases / Kinases	GL50803_17231	XP_001706275.1	Kinase, NEK	no		0	no		Mannin et al., 2011
	Phosphatases / Kinases	GL50803_2661	XP_001707845.1	Cyclin-dependent kinase (CdK) regulatory subunit	no		0	no
	Phosphatases / Kinases	GL50803_17069	XP_001708967.1	Kinase, NEK	no		0	no		Morrison et al. 2007
	Phosphatases / Kinases	GL50803_2053	XP_001704117.1	Serine/threonine protein phosphatase 4	no		0	no
	Phosphatases / Kinases	GL50803_17566	XP_001704810.1	Kinase, CAMK CAMKL	no		0	no		Mannin et al., 2011, Morrison et al., 2007
	Phosphatases / Kinases	GL50803_9894	XP_001705580.1	Protein phosphatase 2A regulatory subunit, putative	no		0	no
	Flagella / Cytoskeleton	GL50803_11164	ref|XP_001708928.1|	Protein 21.1	no		0	no
	Flagella / Cytoskeleton	GL50803_11165	ref|XP_001708929.1|	Protein 21.1	no		0	no
	Flagella / Cytoskeleton	GL50803_113622	XP_001706379.1	Protein 21.1	no		0	no
	Flagella / Cytoskeleton	GL50803_16532	XP_001709281.1	Protein 21.1	no		0	no
	Flagella / Cytoskeleton	GL50803_17046	XP_001704028.1	Protein 21.1	no		0	no
	Flagella / Cytoskeleton	GL50803_23492	XP_001708876.1	Protein 21.1	no		0	no
	Flagella / Cytoskeleton	GL50803_6744	XP_001707577.1	Centrin	no		0	no
	Flagella / Cytoskeleton	GL50803_95192	XP_001710302.1	Protein 21.1	no		0	no
	Flagella / Cytoskeleton	GL50803_9750	XP_001707596.1	Intraflagellar transport protein component IFT74/72	no		0	no
	Flagella / Cytoskeleton	GL50803_10038	XP_001705087.1	Alpha-18 giardin	no		0	no
	Flagella / Cytoskeleton	GL50803_10219	XP_001706375.1	Protein 21.1	no		0	no
	Flagella / Cytoskeleton	GL50803_103807	XP_001709360.1	Protein 21.1	no		0	no
	Flagella / Cytoskeleton	GL50803_13766	XP_001706329.1	Protein 21.1	no		0	no
	Flagella / Cytoskeleton	GL50803_14926	XP_001705706.1	Protein 21.1	no		2	no
	Flagella / Cytoskeleton	GL50803_16220	XP_001704208.1	Protein 21.1	no		0	no
	Flagella / Cytoskeleton	GL50803_14745	XP_001704211.1	Protein 21.1	no		0	no
	Flagella / Cytoskeleton	GL50803_15428	XP_001709924.1	IFT complex B	no		0	no
	VSPs	GL50803_33279	XP_001706163.1	VSP	no		1	yes, cleavable
	VSPs	GL50803_13194	XP_001708498.1	VSP AS8	no		1	yes, cleavable
	HCMPs	GL50803_15317	XP_001705227.1	High cysteine membrane protein Group 1	no		1	no
	HCMPs	GL50803_24880	XP_001709981.1	High cysteine membrane protein Group 2	no		1	no
	HCMPs	GL50803_103454	XP_001707282.1	High cysteine membrane protein Group 1	no		1	yes
